# Supplementary material for: Does implicit motor learning lead to greater automatization of motor skills compared to explicit motor learning? A systematic review
Source: PLoS One. 2018 Sep 5;13(9):e0203591. doi: 10.1371/journal.pone.0203591 (PMC6124806; doi:10.1371/journal.pone.0203591)
Supplement: S1 File — (RM5) [file pone.0203591.s006.rm5]

<?xml version="1.0" encoding="ISO-8859-1" standalone="no"?>
<COCHRANE_REVIEW DESCRIPTION="" DOI="" GROUP_ID="" ID="327916062012035491" MERGED_FROM="" MODIFIED="2017-10-30 23:38:25 +0100" MODIFIED_BY="[Empty name]" REVIEW_NO="" REVMAN_SUB_VERSION="5.3.5 " REVMAN_VERSION="5" SPLIT_FROM="" STAGE="R" STATUS="A" TYPE="INTERVENTION" VERSION_NO="0.0">
<COVER_SHEET MODIFIED="2016-06-20 12:03:54 +0200" MODIFIED_BY="[Empty name]">
<TITLE MODIFIED="2016-06-20 12:03:54 +0200" MODIFIED_BY="[Empty name]">Implicit motor learning versus Explicit motor learning for dual-tasking in sports</TITLE>
<CONTACT>
<PERSON ID="????" ROLE="UNKNOWN">
<PREFIX/>
<FIRST_NAME/>
<MIDDLE_INITIALS/>
<LAST_NAME/>
<SUFFIX/>
<POSITION/>
<EMAIL_1/>
<EMAIL_2/>
<URL/>
<MOBILE_PHONE/>
<ADDRESS>
<DEPARTMENT/>
<ORGANISATION/>
<ADDRESS_1/>
<ADDRESS_2/>
<CITY/>
<ZIP/>
<REGION/>
<COUNTRY CODE="NONE">Other</COUNTRY>
<PHONE_1/>
<PHONE_2/>
<FAX_1/>
<FAX_2/>
</ADDRESS>
<FOOTNOTE/>
</PERSON>
</CONTACT>
<CREATORS>
<PERSON ID="????" ROLE="AUTHOR">
<PREFIX/>
<FIRST_NAME/>
<MIDDLE_INITIALS/>
<LAST_NAME/>
<SUFFIX/>
<POSITION/>
<EMAIL_1/>
<EMAIL_2/>
<URL/>
<MOBILE_PHONE/>
<ADDRESS>
<DEPARTMENT/>
<ORGANISATION/>
<ADDRESS_1/>
<ADDRESS_2/>
<CITY/>
<ZIP/>
<REGION/>
<COUNTRY CODE="NONE">Other</COUNTRY>
<PHONE_1/>
<PHONE_2/>
<FAX_1/>
<FAX_2/>
</ADDRESS>
<FOOTNOTE/>
</PERSON>
</CREATORS>
<DATES>
<UP_TO_DATE>
<DATE DAY="" MONTH="" YEAR=""/>
</UP_TO_DATE>
<LAST_SEARCH>
<DATE DAY="" MONTH="" YEAR=""/>
</LAST_SEARCH>
<NEXT_STAGE>
<DATE DAY="" MONTH="" YEAR=""/>
</NEXT_STAGE>
<PROTOCOL_PUBLISHED ISSUE="" YEAR=""/>
<REVIEW_PUBLISHED ISSUE="" YEAR=""/>
<LAST_CITATION_ISSUE ISSUE="" YEAR=""/>
</DATES>
<WHATS_NEW/>
<HISTORY/>
<SOURCES_OF_SUPPORT>
<INTERNAL_SOURCES/>
<EXTERNAL_SOURCES/>
</SOURCES_OF_SUPPORT>
<MESH_TERMS VERIFIED="NO"/>
<KEYWORDS/>
</COVER_SHEET>
<MAIN_TEXT>
<SUMMARY>
<TITLE>[Summary title]</TITLE>
<SUMMARY_BODY>
<P>[Summary text]</P>
</SUMMARY_BODY>
</SUMMARY>
<ABSTRACT>
<ABS_BACKGROUND/>
<ABS_OBJECTIVES/>
<ABS_SEARCH_STRATEGY/>
<ABS_SELECTION_CRITERIA/>
<ABS_DATA_COLLECTION/>
<ABS_RESULTS/>
<ABS_CONCLUSIONS/>
</ABSTRACT>
<BODY>
<BACKGROUND>
<CONDITION/>
<INTERVENTION/>
<THEORY/>
<IMPORTANCE/>
</BACKGROUND>
<OBJECTIVES/>
<METHODS>
<SELECTION_CRITERIA>
<CRIT_STUDIES/>
<CRIT_PARTICIPANTS/>
<CRIT_INTERVENTIONS/>
<CRIT_OUTCOMES>
<CRIT_OUTCOMES_PRIMARY/>
<CRIT_OUTCOMES_SECONDARY/>
</CRIT_OUTCOMES>
</SELECTION_CRITERIA>
<SEARCH_METHODS>
<ELECTRONIC_SEARCHES/>
<OTHER_SEARCHES/>
</SEARCH_METHODS>
<DATA_COLLECTION>
<STUDY_SELECTION/>
<DATA_EXTRACTION/>
<QUALITY_ASSESSMENT/>
<EFFECT_MEASURES/>
<UNIT_OF_ANALYSIS/>
<MISSING_DATA/>
<HETEROGENEITY_ASSESSMENT/>
<BIAS_ASSESSMENT/>
<DATA_SYNTHESIS/>
<SUBGROUP_ANALYSIS/>
<SENSITIVITY_ANALYSIS/>
</DATA_COLLECTION>
</METHODS>
<RESULTS>
<STUDY_DESCRIPTION>
<SEARCH_RESULTS/>
<INCLUDED_STUDIES_DESCR/>
<EXCLUDED_STUDIES_DESCR/>
</STUDY_DESCRIPTION>
<STUDY_QUALITY>
<ALLOCATION/>
<BLINDING/>
<EXCLUSIONS/>
<SELECTIVE_REPORTING/>
<OTHER_BIAS_SOURCES/>
</STUDY_QUALITY>
<INTERVENTION_EFFECTS/>
</RESULTS>
<DISCUSSION>
<SUMMARY_OF_RESULTS/>
<APPLICABILITY_OF_FINDINGS/>
<QUALITY_OF_EVIDENCE/>
<POTENTIAL_BIASES/>
<AGREEMENT/>
</DISCUSSION>
<CONCLUSIONS>
<IMPLICATIONS_PRACTICE/>
<IMPLICATIONS_RESEARCH/>
</CONCLUSIONS>
</BODY>
<ACKNOWLEDGEMENTS/>
<CONFLICT_OF_INTEREST/>
<CONTRIBUTIONS/>
<PRO_REV_DIFF/>
<PUBLIC_NOTES/>
</MAIN_TEXT>
<STUDIES_AND_REFERENCES MODIFIED="2017-08-16 11:30:48 +0200" MODIFIED_BY="[Empty name]">
<STUDIES MODIFIED="2017-08-16 11:30:48 +0200" MODIFIED_BY="[Empty name]">
<INCLUDED_STUDIES MODIFIED="2017-08-16 11:30:48 +0200" MODIFIED_BY="[Empty name]">
<STUDY DATA_SOURCE="MIX" ID="STD-Abdoli-2012" MODIFIED="2016-06-20 12:05:17 +0200" MODIFIED_BY="[Empty name]" NAME="Abdoli 2012" YEAR="2012">
<REFERENCE PRIMARY="NO" TYPE="JOURNAL_ARTICLE">
<IDENTIFIERS/>
</REFERENCE>
<IDENTIFIERS/>
</STUDY>
<STUDY DATA_SOURCE="MIX" ID="STD-Chauvel-2012" MODIFIED="2017-03-17 13:18:54 +0100" MODIFIED_BY="[Empty name]" NAME="Chauvel 2012" YEAR="2012">
<REFERENCE PRIMARY="NO" TYPE="JOURNAL_ARTICLE">
<IDENTIFIERS/>
</REFERENCE>
<IDENTIFIERS/>
</STUDY>
<STUDY DATA_SOURCE="PUB" ID="STD-Chauvel-2012-_x002d_-Old" MODIFIED="2017-08-16 11:29:04 +0200" MODIFIED_BY="[Empty name]" NAME="Chauvel 2012 - Old" YEAR="2012">
<REFERENCE PRIMARY="NO" TYPE="JOURNAL_ARTICLE">
<IDENTIFIERS/>
</REFERENCE>
<IDENTIFIERS/>
</STUDY>
<STUDY DATA_SOURCE="PUB" ID="STD-Chauvel-2012-_x002d_-Young" MODIFIED="2017-08-16 11:29:17 +0200" MODIFIED_BY="[Empty name]" NAME="Chauvel 2012 - Young" YEAR="2012">
<REFERENCE PRIMARY="NO" TYPE="JOURNAL_ARTICLE">
<IDENTIFIERS/>
</REFERENCE>
<IDENTIFIERS/>
</STUDY>
<STUDY DATA_SOURCE="MIX" ID="STD-Koedijker-2007-_x002d_-Analogy-vs.-Explicit-Learning" MODIFIED="2017-08-16 11:26:37 +0200" MODIFIED_BY="[Empty name]" NAME="Koedijker 2007 - Analogy vs. Explicit Learning" YEAR="2007">
<REFERENCE PRIMARY="NO" TYPE="JOURNAL_ARTICLE">
<IDENTIFIERS/>
</REFERENCE>
<IDENTIFIERS/>
</STUDY>
<STUDY DATA_SOURCE="PUB" ID="STD-Koedijker-2007-_x002d_-External-vs.-Internal-Focus" MODIFIED="2016-06-20 13:45:10 +0200" MODIFIED_BY="[Empty name]" NAME="Koedijker 2007 - External vs. Internal Focus" YEAR="2007">
<REFERENCE PRIMARY="NO" TYPE="JOURNAL_ARTICLE">
<IDENTIFIERS/>
</REFERENCE>
<IDENTIFIERS/>
</STUDY>
<STUDY DATA_SOURCE="MIX" ID="STD-Koedijker-2008" MODIFIED="2016-06-20 12:07:07 +0200" MODIFIED_BY="[Empty name]" NAME="Koedijker 2008" YEAR="2008">
<REFERENCE PRIMARY="NO" TYPE="JOURNAL_ARTICLE">
<IDENTIFIERS/>
</REFERENCE>
<IDENTIFIERS/>
</STUDY>
<STUDY DATA_SOURCE="MIX" ID="STD-Lam-2009a" MODIFIED="2016-06-20 12:08:31 +0200" MODIFIED_BY="[Empty name]" NAME="Lam 2009a" YEAR="2009">
<REFERENCE PRIMARY="NO" TYPE="JOURNAL_ARTICLE">
<IDENTIFIERS/>
</REFERENCE>
<IDENTIFIERS/>
</STUDY>
<STUDY DATA_SOURCE="PUB" ID="STD-Lam-2009b" MODIFIED="2016-06-20 12:08:44 +0200" MODIFIED_BY="[Empty name]" NAME="Lam 2009b" YEAR="2009">
<REFERENCE PRIMARY="NO" TYPE="JOURNAL_ARTICLE">
<IDENTIFIERS/>
</REFERENCE>
<IDENTIFIERS/>
</STUDY>
<STUDY DATA_SOURCE="MIX" ID="STD-Lam-2010" MODIFIED="2016-06-20 12:09:03 +0200" MODIFIED_BY="[Empty name]" NAME="Lam 2010" YEAR="2010">
<REFERENCE PRIMARY="NO" TYPE="JOURNAL_ARTICLE">
<IDENTIFIERS/>
</REFERENCE>
<IDENTIFIERS/>
</STUDY>
<STUDY DATA_SOURCE="PUB" ID="STD-Liao-2001-_x002d_-Experiment-1" MODIFIED="2016-06-23 12:22:33 +0200" MODIFIED_BY="[Empty name]" NAME="Liao 2001 - Experiment 1" YEAR="2001">
<REFERENCE PRIMARY="NO" TYPE="JOURNAL_ARTICLE">
<IDENTIFIERS/>
</REFERENCE>
<IDENTIFIERS/>
</STUDY>
<STUDY DATA_SOURCE="PUB" ID="STD-Masters-2008a" MODIFIED="2016-06-20 12:12:47 +0200" MODIFIED_BY="[Empty name]" NAME="Masters 2008a" YEAR="2008">
<REFERENCE PRIMARY="NO" TYPE="JOURNAL_ARTICLE">
<IDENTIFIERS/>
</REFERENCE>
<IDENTIFIERS/>
</STUDY>
<STUDY DATA_SOURCE="PUB" ID="STD-Masters-2008b" MODIFIED="2016-06-20 12:12:12 +0200" MODIFIED_BY="[Empty name]" NAME="Masters 2008b" YEAR="2008">
<REFERENCE PRIMARY="NO" TYPE="JOURNAL_ARTICLE">
<IDENTIFIERS/>
</REFERENCE>
<IDENTIFIERS/>
</STUDY>
<STUDY DATA_SOURCE="PUB" ID="STD-Maxwell-2001-_x002d_-Experiment-1" MODIFIED="2016-07-03 10:52:38 +0200" MODIFIED_BY="[Empty name]" NAME="Maxwell 2001 - Experiment 1" YEAR="2001">
<REFERENCE PRIMARY="NO" TYPE="JOURNAL_ARTICLE">
<IDENTIFIERS/>
</REFERENCE>
<IDENTIFIERS/>
</STUDY>
<STUDY DATA_SOURCE="PUB" ID="STD-Maxwell-2001-_x002d_-Experiment-2" MODIFIED="2016-07-03 10:53:17 +0200" MODIFIED_BY="[Empty name]" NAME="Maxwell 2001 - Experiment 2" YEAR="2001">
<REFERENCE PRIMARY="NO" TYPE="JOURNAL_ARTICLE">
<IDENTIFIERS/>
</REFERENCE>
<IDENTIFIERS/>
</STUDY>
<STUDY DATA_SOURCE="PUB" ID="STD-Maxwell-2002-_x002d_-Experiment-1" MODIFIED="2016-07-03 11:06:28 +0200" MODIFIED_BY="[Empty name]" NAME="Maxwell 2002 - Experiment 1" YEAR="2002">
<REFERENCE PRIMARY="NO" TYPE="JOURNAL_ARTICLE">
<IDENTIFIERS/>
</REFERENCE>
<IDENTIFIERS/>
</STUDY>
<STUDY DATA_SOURCE="PUB" ID="STD-Maxwell-2002-_x002d_-Experiment-2" MODIFIED="2016-07-03 11:07:00 +0200" MODIFIED_BY="[Empty name]" NAME="Maxwell 2002 - Experiment 2" YEAR="2002">
<REFERENCE PRIMARY="NO" TYPE="JOURNAL_ARTICLE">
<IDENTIFIERS/>
</REFERENCE>
<IDENTIFIERS/>
</STUDY>
<STUDY DATA_SOURCE="PUB" ID="STD-Orrell-2006a" MODIFIED="2016-06-20 12:18:12 +0200" MODIFIED_BY="[Empty name]" NAME="Orrell 2006a" YEAR="2006">
<REFERENCE PRIMARY="NO" TYPE="JOURNAL_ARTICLE">
<IDENTIFIERS/>
</REFERENCE>
<IDENTIFIERS/>
</STUDY>
<STUDY DATA_SOURCE="PUB" ID="STD-Orrell-2006b" MODIFIED="2017-03-17 13:19:47 +0100" MODIFIED_BY="[Empty name]" NAME="Orrell 2006b" YEAR="2006">
<REFERENCE PRIMARY="NO" TYPE="JOURNAL_ARTICLE">
<IDENTIFIERS/>
</REFERENCE>
<IDENTIFIERS/>
</STUDY>
<STUDY DATA_SOURCE="PUB" ID="STD-Orrell-2006b-_x002d_-Analogy-vs.-Explicit" MODIFIED="2017-08-16 11:29:28 +0200" MODIFIED_BY="[Empty name]" NAME="Orrell 2006b - Analogy vs. Explicit" YEAR="2006">
<REFERENCE PRIMARY="NO" TYPE="JOURNAL_ARTICLE">
<IDENTIFIERS/>
</REFERENCE>
<IDENTIFIERS/>
</STUDY>
<STUDY DATA_SOURCE="PUB" ID="STD-Orrell-2006b-_x002d_-Errorless-vs.-Explicit" MODIFIED="2017-08-16 11:28:53 +0200" MODIFIED_BY="[Empty name]" NAME="Orrell 2006b - Errorless vs. Explicit" YEAR="2006">
<REFERENCE PRIMARY="NO" TYPE="JOURNAL_ARTICLE">
<IDENTIFIERS/>
</REFERENCE>
<IDENTIFIERS/>
</STUDY>
<STUDY DATA_SOURCE="PUB" ID="STD-Poolton-2005" MODIFIED="2016-06-20 12:19:15 +0200" MODIFIED_BY="[Empty name]" NAME="Poolton 2005" YEAR="2005">
<REFERENCE PRIMARY="NO" TYPE="JOURNAL_ARTICLE">
<IDENTIFIERS/>
</REFERENCE>
<IDENTIFIERS/>
</STUDY>
<STUDY DATA_SOURCE="PUB" ID="STD-Poolton-2006-_x002d_-Experiment-1" MODIFIED="2016-07-03 20:46:04 +0200" MODIFIED_BY="[Empty name]" NAME="Poolton 2006 - Experiment 1" YEAR="2006">
<REFERENCE PRIMARY="NO" TYPE="JOURNAL_ARTICLE">
<IDENTIFIERS/>
</REFERENCE>
<IDENTIFIERS/>
</STUDY>
<STUDY DATA_SOURCE="PUB" ID="STD-Poolton-2006-_x002d_-Experiment-2" MODIFIED="2016-07-03 20:45:55 +0200" MODIFIED_BY="[Empty name]" NAME="Poolton 2006 - Experiment 2" YEAR="2006">
<REFERENCE PRIMARY="NO" TYPE="JOURNAL_ARTICLE">
<IDENTIFIERS/>
</REFERENCE>
<IDENTIFIERS/>
</STUDY>
<STUDY DATA_SOURCE="PUB" ID="STD-Poolton-2007a" MODIFIED="2016-06-20 12:19:35 +0200" MODIFIED_BY="[Empty name]" NAME="Poolton 2007a" YEAR="2007">
<REFERENCE PRIMARY="NO" TYPE="JOURNAL_ARTICLE">
<IDENTIFIERS/>
</REFERENCE>
<IDENTIFIERS/>
</STUDY>
<STUDY DATA_SOURCE="PUB" ID="STD-Poolton-2007b" MODIFIED="2016-06-20 12:19:47 +0200" MODIFIED_BY="[Empty name]" NAME="Poolton 2007b" YEAR="2007">
<REFERENCE PRIMARY="NO" TYPE="JOURNAL_ARTICLE">
<IDENTIFIERS/>
</REFERENCE>
<IDENTIFIERS/>
</STUDY>
<STUDY DATA_SOURCE="PUB" ID="STD-Sanli-2014-_x002d_-Experiment-1" MODIFIED="2016-07-03 22:03:43 +0200" MODIFIED_BY="[Empty name]" NAME="Sanli 2014 - Experiment 1" YEAR="2014">
<REFERENCE PRIMARY="NO" TYPE="JOURNAL_ARTICLE">
<IDENTIFIERS/>
</REFERENCE>
<IDENTIFIERS/>
</STUDY>
<STUDY DATA_SOURCE="PUB" ID="STD-Sanli-2014-_x002d_-Experiment-2" MODIFIED="2016-07-03 22:04:02 +0200" MODIFIED_BY="[Empty name]" NAME="Sanli 2014 - Experiment 2" YEAR="2014">
<REFERENCE PRIMARY="NO" TYPE="JOURNAL_ARTICLE">
<IDENTIFIERS/>
</REFERENCE>
<IDENTIFIERS/>
</STUDY>
<STUDY DATA_SOURCE="PUB" ID="STD-Schucker-2010" MODIFIED="2017-03-17 13:20:06 +0100" MODIFIED_BY="[Empty name]" NAME="Schucker 2010" YEAR="2010">
<REFERENCE PRIMARY="NO" TYPE="JOURNAL_ARTICLE">
<IDENTIFIERS/>
</REFERENCE>
<IDENTIFIERS/>
</STUDY>
<STUDY DATA_SOURCE="PUB" ID="STD-Sch_x00fc_cker-2010-_x002d_-Carry" MODIFIED="2017-08-16 11:30:48 +0200" MODIFIED_BY="[Empty name]" NAME="Sch�cker 2010 - Carry" YEAR="2010">
<REFERENCE PRIMARY="NO" TYPE="JOURNAL_ARTICLE">
<IDENTIFIERS/>
</REFERENCE>
<IDENTIFIERS/>
</STUDY>
<STUDY DATA_SOURCE="PUB" ID="STD-Schucker-2013" MODIFIED="2016-06-20 12:21:00 +0200" MODIFIED_BY="[Empty name]" NAME="Schucker 2013" YEAR="2013">
<REFERENCE PRIMARY="NO" TYPE="JOURNAL_ARTICLE">
<IDENTIFIERS/>
</REFERENCE>
<IDENTIFIERS/>
</STUDY>
<STUDY DATA_SOURCE="PUB" ID="STD-Singer-1993" MODIFIED="2016-06-20 12:21:18 +0200" MODIFIED_BY="[Empty name]" NAME="Singer 1993" YEAR="1993">
<REFERENCE PRIMARY="NO" TYPE="JOURNAL_ARTICLE">
<IDENTIFIERS/>
</REFERENCE>
<IDENTIFIERS/>
</STUDY>
<STUDY DATA_SOURCE="PUB" ID="STD-Totsika-2003" MODIFIED="2016-06-20 12:21:40 +0200" MODIFIED_BY="[Empty name]" NAME="Totsika 2003" YEAR="2003">
<REFERENCE PRIMARY="NO" TYPE="JOURNAL_ARTICLE">
<IDENTIFIERS/>
</REFERENCE>
<IDENTIFIERS/>
</STUDY>
<STUDY DATA_SOURCE="PUB" ID="STD-Tse-2017" MODIFIED="2017-03-17 13:07:07 +0100" MODIFIED_BY="[Empty name]" NAME="Tse 2017" YEAR="2017">
<REFERENCE PRIMARY="NO" TYPE="JOURNAL_ARTICLE">
<IDENTIFIERS/>
</REFERENCE>
<IDENTIFIERS/>
</STUDY>
<STUDY DATA_SOURCE="PUB" ID="STD-Tse-2017-_x002d_-Old" MODIFIED="2017-08-16 11:30:04 +0200" MODIFIED_BY="[Empty name]" NAME="Tse 2017 - Old" YEAR="2017">
<REFERENCE PRIMARY="NO" TYPE="JOURNAL_ARTICLE">
<IDENTIFIERS/>
</REFERENCE>
<IDENTIFIERS/>
</STUDY>
<STUDY DATA_SOURCE="PUB" ID="STD-Tse-2017-_x002d_-Young" MODIFIED="2017-08-16 11:29:49 +0200" MODIFIED_BY="[Empty name]" NAME="Tse 2017 - Young" YEAR="2017">
<REFERENCE PRIMARY="NO" TYPE="JOURNAL_ARTICLE">
<IDENTIFIERS/>
</REFERENCE>
<IDENTIFIERS/>
</STUDY>
<STUDY DATA_SOURCE="PUB" ID="STD-Wulf-2001" MODIFIED="2016-06-20 12:21:58 +0200" MODIFIED_BY="[Empty name]" NAME="Wulf 2001" YEAR="2001">
<REFERENCE PRIMARY="NO" TYPE="JOURNAL_ARTICLE">
<IDENTIFIERS/>
</REFERENCE>
<IDENTIFIERS/>
</STUDY>
</INCLUDED_STUDIES>
<EXCLUDED_STUDIES/>
<AWAITING_STUDIES/>
<ONGOING_STUDIES/>
</STUDIES>
<OTHER_REFERENCES>
<ADDITIONAL_REFERENCES/>
<OTHER_VERSIONS_REFERENCES/>
<PENDING_REFERENCES/>
</OTHER_REFERENCES>
</STUDIES_AND_REFERENCES>
<CHARACTERISTICS_OF_STUDIES MODIFIED="2017-08-16 11:30:48 +0200" MODIFIED_BY="[Empty name]">
<CHARACTERISTICS_OF_INCLUDED_STUDIES MODIFIED="2017-08-16 11:30:48 +0200" MODIFIED_BY="[Empty name]" SORT_BY="STUDY" USER_DEF_1_ENABLED="NO" USER_DEF_2_ENABLED="NO" USER_DEF_3_ENABLED="NO">
<INCLUDED_CHAR STUDY_ID="STD-Abdoli-2012">
<CHAR_METHODS/>
<CHAR_PARTICIPANTS/>
<CHAR_INTERVENTIONS/>
<CHAR_OUTCOMES/>
<CHAR_NOTES/>
</INCLUDED_CHAR>
<INCLUDED_CHAR STUDY_ID="STD-Chauvel-2012">
<CHAR_METHODS/>
<CHAR_PARTICIPANTS/>
<CHAR_INTERVENTIONS/>
<CHAR_OUTCOMES/>
<CHAR_NOTES/>
</INCLUDED_CHAR>
<INCLUDED_CHAR STUDY_ID="STD-Chauvel-2012-_x002d_-Old">
<CHAR_METHODS/>
<CHAR_PARTICIPANTS/>
<CHAR_INTERVENTIONS/>
<CHAR_OUTCOMES/>
<CHAR_NOTES/>
</INCLUDED_CHAR>
<INCLUDED_CHAR STUDY_ID="STD-Chauvel-2012-_x002d_-Young">
<CHAR_METHODS/>
<CHAR_PARTICIPANTS/>
<CHAR_INTERVENTIONS/>
<CHAR_OUTCOMES/>
<CHAR_NOTES/>
</INCLUDED_CHAR>
<INCLUDED_CHAR STUDY_ID="STD-Koedijker-2007-_x002d_-Analogy-vs.-Explicit-Learning">
<CHAR_METHODS/>
<CHAR_PARTICIPANTS/>
<CHAR_INTERVENTIONS/>
<CHAR_OUTCOMES/>
<CHAR_NOTES/>
</INCLUDED_CHAR>
<INCLUDED_CHAR STUDY_ID="STD-Koedijker-2007-_x002d_-External-vs.-Internal-Focus">
<CHAR_METHODS/>
<CHAR_PARTICIPANTS/>
<CHAR_INTERVENTIONS/>
<CHAR_OUTCOMES/>
<CHAR_NOTES/>
</INCLUDED_CHAR>
<INCLUDED_CHAR STUDY_ID="STD-Koedijker-2008">
<CHAR_METHODS/>
<CHAR_PARTICIPANTS/>
<CHAR_INTERVENTIONS/>
<CHAR_OUTCOMES/>
<CHAR_NOTES/>
</INCLUDED_CHAR>
<INCLUDED_CHAR STUDY_ID="STD-Lam-2009a">
<CHAR_METHODS/>
<CHAR_PARTICIPANTS/>
<CHAR_INTERVENTIONS/>
<CHAR_OUTCOMES/>
<CHAR_NOTES/>
</INCLUDED_CHAR>
<INCLUDED_CHAR STUDY_ID="STD-Lam-2009b">
<CHAR_METHODS/>
<CHAR_PARTICIPANTS/>
<CHAR_INTERVENTIONS/>
<CHAR_OUTCOMES/>
<CHAR_NOTES/>
</INCLUDED_CHAR>
<INCLUDED_CHAR STUDY_ID="STD-Lam-2010">
<CHAR_METHODS/>
<CHAR_PARTICIPANTS/>
<CHAR_INTERVENTIONS/>
<CHAR_OUTCOMES/>
<CHAR_NOTES/>
</INCLUDED_CHAR>
<INCLUDED_CHAR STUDY_ID="STD-Liao-2001-_x002d_-Experiment-1">
<CHAR_METHODS/>
<CHAR_PARTICIPANTS/>
<CHAR_INTERVENTIONS/>
<CHAR_OUTCOMES/>
<CHAR_NOTES/>
</INCLUDED_CHAR>
<INCLUDED_CHAR STUDY_ID="STD-Masters-2008a">
<CHAR_METHODS/>
<CHAR_PARTICIPANTS/>
<CHAR_INTERVENTIONS/>
<CHAR_OUTCOMES/>
<CHAR_NOTES/>
</INCLUDED_CHAR>
<INCLUDED_CHAR STUDY_ID="STD-Masters-2008b">
<CHAR_METHODS/>
<CHAR_PARTICIPANTS/>
<CHAR_INTERVENTIONS/>
<CHAR_OUTCOMES/>
<CHAR_NOTES/>
</INCLUDED_CHAR>
<INCLUDED_CHAR STUDY_ID="STD-Maxwell-2001-_x002d_-Experiment-1">
<CHAR_METHODS/>
<CHAR_PARTICIPANTS/>
<CHAR_INTERVENTIONS/>
<CHAR_OUTCOMES/>
<CHAR_NOTES/>
</INCLUDED_CHAR>
<INCLUDED_CHAR STUDY_ID="STD-Maxwell-2001-_x002d_-Experiment-2">
<CHAR_METHODS/>
<CHAR_PARTICIPANTS/>
<CHAR_INTERVENTIONS/>
<CHAR_OUTCOMES/>
<CHAR_NOTES/>
</INCLUDED_CHAR>
<INCLUDED_CHAR STUDY_ID="STD-Maxwell-2002-_x002d_-Experiment-1">
<CHAR_METHODS/>
<CHAR_PARTICIPANTS/>
<CHAR_INTERVENTIONS/>
<CHAR_OUTCOMES/>
<CHAR_NOTES/>
</INCLUDED_CHAR>
<INCLUDED_CHAR STUDY_ID="STD-Maxwell-2002-_x002d_-Experiment-2">
<CHAR_METHODS/>
<CHAR_PARTICIPANTS/>
<CHAR_INTERVENTIONS/>
<CHAR_OUTCOMES/>
<CHAR_NOTES/>
</INCLUDED_CHAR>
<INCLUDED_CHAR STUDY_ID="STD-Orrell-2006a">
<CHAR_METHODS/>
<CHAR_PARTICIPANTS/>
<CHAR_INTERVENTIONS/>
<CHAR_OUTCOMES/>
<CHAR_NOTES/>
</INCLUDED_CHAR>
<INCLUDED_CHAR STUDY_ID="STD-Orrell-2006b">
<CHAR_METHODS/>
<CHAR_PARTICIPANTS/>
<CHAR_INTERVENTIONS/>
<CHAR_OUTCOMES/>
<CHAR_NOTES/>
</INCLUDED_CHAR>
<INCLUDED_CHAR STUDY_ID="STD-Orrell-2006b-_x002d_-Analogy-vs.-Explicit">
<CHAR_METHODS/>
<CHAR_PARTICIPANTS/>
<CHAR_INTERVENTIONS/>
<CHAR_OUTCOMES/>
<CHAR_NOTES/>
</INCLUDED_CHAR>
<INCLUDED_CHAR STUDY_ID="STD-Orrell-2006b-_x002d_-Errorless-vs.-Explicit">
<CHAR_METHODS/>
<CHAR_PARTICIPANTS/>
<CHAR_INTERVENTIONS/>
<CHAR_OUTCOMES/>
<CHAR_NOTES/>
</INCLUDED_CHAR>
<INCLUDED_CHAR STUDY_ID="STD-Poolton-2005">
<CHAR_METHODS/>
<CHAR_PARTICIPANTS/>
<CHAR_INTERVENTIONS/>
<CHAR_OUTCOMES/>
<CHAR_NOTES/>
</INCLUDED_CHAR>
<INCLUDED_CHAR STUDY_ID="STD-Poolton-2006-_x002d_-Experiment-1">
<CHAR_METHODS/>
<CHAR_PARTICIPANTS/>
<CHAR_INTERVENTIONS/>
<CHAR_OUTCOMES/>
<CHAR_NOTES/>
</INCLUDED_CHAR>
<INCLUDED_CHAR STUDY_ID="STD-Poolton-2006-_x002d_-Experiment-2">
<CHAR_METHODS/>
<CHAR_PARTICIPANTS/>
<CHAR_INTERVENTIONS/>
<CHAR_OUTCOMES/>
<CHAR_NOTES/>
</INCLUDED_CHAR>
<INCLUDED_CHAR STUDY_ID="STD-Poolton-2007a">
<CHAR_METHODS/>
<CHAR_PARTICIPANTS/>
<CHAR_INTERVENTIONS/>
<CHAR_OUTCOMES/>
<CHAR_NOTES/>
</INCLUDED_CHAR>
<INCLUDED_CHAR STUDY_ID="STD-Poolton-2007b">
<CHAR_METHODS/>
<CHAR_PARTICIPANTS/>
<CHAR_INTERVENTIONS/>
<CHAR_OUTCOMES/>
<CHAR_NOTES/>
</INCLUDED_CHAR>
<INCLUDED_CHAR STUDY_ID="STD-Sanli-2014-_x002d_-Experiment-1">
<CHAR_METHODS/>
<CHAR_PARTICIPANTS/>
<CHAR_INTERVENTIONS/>
<CHAR_OUTCOMES/>
<CHAR_NOTES/>
</INCLUDED_CHAR>
<INCLUDED_CHAR STUDY_ID="STD-Sanli-2014-_x002d_-Experiment-2">
<CHAR_METHODS/>
<CHAR_PARTICIPANTS/>
<CHAR_INTERVENTIONS/>
<CHAR_OUTCOMES/>
<CHAR_NOTES/>
</INCLUDED_CHAR>
<INCLUDED_CHAR STUDY_ID="STD-Schucker-2010">
<CHAR_METHODS/>
<CHAR_PARTICIPANTS/>
<CHAR_INTERVENTIONS/>
<CHAR_OUTCOMES/>
<CHAR_NOTES/>
</INCLUDED_CHAR>
<INCLUDED_CHAR STUDY_ID="STD-Schucker-2013">
<CHAR_METHODS/>
<CHAR_PARTICIPANTS/>
<CHAR_INTERVENTIONS/>
<CHAR_OUTCOMES/>
<CHAR_NOTES/>
</INCLUDED_CHAR>
<INCLUDED_CHAR STUDY_ID="STD-Sch_x00fc_cker-2010-_x002d_-Carry">
<CHAR_METHODS/>
<CHAR_PARTICIPANTS/>
<CHAR_INTERVENTIONS/>
<CHAR_OUTCOMES/>
<CHAR_NOTES/>
</INCLUDED_CHAR>
<INCLUDED_CHAR STUDY_ID="STD-Singer-1993">
<CHAR_METHODS/>
<CHAR_PARTICIPANTS/>
<CHAR_INTERVENTIONS/>
<CHAR_OUTCOMES/>
<CHAR_NOTES/>
</INCLUDED_CHAR>
<INCLUDED_CHAR STUDY_ID="STD-Totsika-2003">
<CHAR_METHODS/>
<CHAR_PARTICIPANTS/>
<CHAR_INTERVENTIONS/>
<CHAR_OUTCOMES/>
<CHAR_NOTES/>
</INCLUDED_CHAR>
<INCLUDED_CHAR STUDY_ID="STD-Tse-2017">
<CHAR_METHODS/>
<CHAR_PARTICIPANTS/>
<CHAR_INTERVENTIONS/>
<CHAR_OUTCOMES/>
<CHAR_NOTES/>
</INCLUDED_CHAR>
<INCLUDED_CHAR STUDY_ID="STD-Tse-2017-_x002d_-Old">
<CHAR_METHODS/>
<CHAR_PARTICIPANTS/>
<CHAR_INTERVENTIONS/>
<CHAR_OUTCOMES/>
<CHAR_NOTES/>
</INCLUDED_CHAR>
<INCLUDED_CHAR STUDY_ID="STD-Tse-2017-_x002d_-Young">
<CHAR_METHODS/>
<CHAR_PARTICIPANTS/>
<CHAR_INTERVENTIONS/>
<CHAR_OUTCOMES/>
<CHAR_NOTES/>
</INCLUDED_CHAR>
<INCLUDED_CHAR STUDY_ID="STD-Wulf-2001">
<CHAR_METHODS/>
<CHAR_PARTICIPANTS/>
<CHAR_INTERVENTIONS/>
<CHAR_OUTCOMES/>
<CHAR_NOTES/>
</INCLUDED_CHAR>
<FOOTNOTES/>
</CHARACTERISTICS_OF_INCLUDED_STUDIES>
<CHARACTERISTICS_OF_EXCLUDED_STUDIES SORT_BY="STUDY">
<FOOTNOTES/>
</CHARACTERISTICS_OF_EXCLUDED_STUDIES>
<CHARACTERISTICS_OF_AWAITING_STUDIES SORT_BY="STUDY" USER_DEF_1_ENABLED="NO" USER_DEF_2_ENABLED="NO" USER_DEF_3_ENABLED="NO">
<FOOTNOTES/>
</CHARACTERISTICS_OF_AWAITING_STUDIES>
<CHARACTERISTICS_OF_ONGOING_STUDIES SORT_BY="STUDY" USER_DEF_1_ENABLED="NO" USER_DEF_2_ENABLED="NO" USER_DEF_3_ENABLED="NO">
<FOOTNOTES/>
</CHARACTERISTICS_OF_ONGOING_STUDIES>
</CHARACTERISTICS_OF_STUDIES>
<QUALITY_ITEMS MODIFIED="2017-08-16 11:30:48 +0200" MODIFIED_BY="[Empty name]">
<QUALITY_ITEM CORE_ITEM="YES" ID="QIT-01" LEVEL="STUDY" MODIFIED="2017-08-16 11:30:48 +0200" MODIFIED_BY="[Empty name]" NO="1">
<NAME>Random sequence generation (selection bias)</NAME>
<DESCRIPTION>
<P>Selection bias (biased allocation to interventions) due to inadequate generation of a randomised sequence</P>
</DESCRIPTION>
<QUALITY_ITEM_DATA>
<QUALITY_ITEM_DATA_ENTRY MODIFIED="2016-06-20 12:43:23 +0200" MODIFIED_BY="[Empty name]" RESULT="UNKNOWN" STUDY_ID="STD-Abdoli-2012">
<DESCRIPTION>
<P>No clear description. It is only mentioned that: "The subjects similarly and randomly divided into three error ful, errorless and constant groups (10 subjects in each group)." (p. 1801)</P>
</DESCRIPTION>
</QUALITY_ITEM_DATA_ENTRY>
<QUALITY_ITEM_DATA_ENTRY MODIFIED="2016-07-12 10:02:34 +0200" MODIFIED_BY="[Empty name]" RESULT="UNKNOWN" STUDY_ID="STD-Chauvel-2012">
<DESCRIPTION>
<P>Not described. The authors only state that randomization took place, but not how: "The first step, the learning phase, consisted of randomly assigning 48 younger and 48 older adults either to a method that should allow infrequent-error learning or to a method that should allow frequent-error learning." (p. 28)</P>
</DESCRIPTION>
</QUALITY_ITEM_DATA_ENTRY>
<QUALITY_ITEM_DATA_ENTRY RESULT="UNKNOWN" STUDY_ID="STD-Chauvel-2012-_x002d_-Old">
<DESCRIPTION/>
</QUALITY_ITEM_DATA_ENTRY>
<QUALITY_ITEM_DATA_ENTRY RESULT="UNKNOWN" STUDY_ID="STD-Chauvel-2012-_x002d_-Young">
<DESCRIPTION/>
</QUALITY_ITEM_DATA_ENTRY>
<QUALITY_ITEM_DATA_ENTRY MODIFIED="2016-06-20 13:35:58 +0200" MODIFIED_BY="[Empty name]" RESULT="UNKNOWN" STUDY_ID="STD-Koedijker-2007-_x002d_-Analogy-vs.-Explicit-Learning">
<DESCRIPTION>
<P>Not clearly described other than that: "Participants were assigned randomly to one of four groups: Explicit Learning (EL), Analogy Learning (AL), Environmental Focus learning (EF) and Movement Focus learning (MF)" (p. 28)</P>
</DESCRIPTION>
</QUALITY_ITEM_DATA_ENTRY>
<QUALITY_ITEM_DATA_ENTRY MODIFIED="2016-06-20 14:09:29 +0200" MODIFIED_BY="[Empty name]" RESULT="UNKNOWN" STUDY_ID="STD-Koedijker-2007-_x002d_-External-vs.-Internal-Focus">
<DESCRIPTION>
<P>Not clearly described other than that: "Participants were assigned randomly to one of four groups: Explicit Learning (EL), Analogy Learning (AL), Environmental Focus learning (EF) and Movement Focus learning (MF)" (p. 28)</P>
</DESCRIPTION>
</QUALITY_ITEM_DATA_ENTRY>
<QUALITY_ITEM_DATA_ENTRY MODIFIED="2016-06-20 14:27:43 +0200" MODIFIED_BY="[Empty name]" RESULT="UNKNOWN" STUDY_ID="STD-Koedijker-2008">
<DESCRIPTION>
<P>Not clearly described;<BR/>"They were randomly divided in two groups: an explicit learning group (EG, n = 8) and an analogy learning group (AG,<BR/>n = 7)." (p. 47)</P>
</DESCRIPTION>
</QUALITY_ITEM_DATA_ENTRY>
<QUALITY_ITEM_DATA_ENTRY MODIFIED="2016-06-20 14:26:40 +0200" MODIFIED_BY="[Empty name]" RESULT="UNKNOWN" STUDY_ID="STD-Lam-2009a">
<DESCRIPTION>
<P>Not described other than that:<BR/>"Upon arrival at the laboratory, participants were randomly assigned to an explicit (n = 12) or an analogy (n = 12) learning condition."</P>
</DESCRIPTION>
</QUALITY_ITEM_DATA_ENTRY>
<QUALITY_ITEM_DATA_ENTRY MODIFIED="2016-06-23 11:40:12 +0200" MODIFIED_BY="[Empty name]" RESULT="UNKNOWN" STUDY_ID="STD-Lam-2009b">
<DESCRIPTION>
<P>Not clearly described, other than that:</P>
<P>"The participants were randomly allocated to an explicit learning condition (n=9), an analogy learning condition (n=9), or an uninstructed control condition (n=9)." (p. 181)</P>
</DESCRIPTION>
</QUALITY_ITEM_DATA_ENTRY>
<QUALITY_ITEM_DATA_ENTRY MODIFIED="2016-06-23 11:55:54 +0200" MODIFIED_BY="[Empty name]" RESULT="UNKNOWN" STUDY_ID="STD-Lam-2010">
<DESCRIPTION>
<P>Not clearly described other than that:<BR/>"Participants were randomly assigned to either an &#8216;&#8216;errorless&#8217;&#8217; (=18) or an &#8216;&#8216;errorful&#8217;&#8217; (n=18) learning condition."</P>
</DESCRIPTION>
</QUALITY_ITEM_DATA_ENTRY>
<QUALITY_ITEM_DATA_ENTRY MODIFIED="2016-06-23 12:34:27 +0200" MODIFIED_BY="[Empty name]" RESULT="UNKNOWN" STUDY_ID="STD-Liao-2001-_x002d_-Experiment-1">
<DESCRIPTION>
<P>Not clearly described other than that:<BR/>
<BR/>"A stratified random sampling procedure was used to ensure that each group consisted of two males and eight females." (p. 310)</P>
</DESCRIPTION>
</QUALITY_ITEM_DATA_ENTRY>
<QUALITY_ITEM_DATA_ENTRY MODIFIED="2016-06-23 12:36:14 +0200" MODIFIED_BY="[Empty name]" RESULT="UNKNOWN" STUDY_ID="STD-Masters-2008a">
<DESCRIPTION>
<P>Not clearly described.</P>
<P>"A cohort of 36 right-handed adults (17 males, 19 females) was assigned randomly to<BR/>one of three experimental learning conditions: ..." (p. 141)</P>
</DESCRIPTION>
</QUALITY_ITEM_DATA_ENTRY>
<QUALITY_ITEM_DATA_ENTRY MODIFIED="2016-07-03 10:08:55 +0200" MODIFIED_BY="[Empty name]" RESULT="UNKNOWN" STUDY_ID="STD-Masters-2008b">
<DESCRIPTION>
<P>Not described</P>
</DESCRIPTION>
</QUALITY_ITEM_DATA_ENTRY>
<QUALITY_ITEM_DATA_ENTRY MODIFIED="2016-07-03 10:31:31 +0200" MODIFIED_BY="[Empty name]" RESULT="UNKNOWN" STUDY_ID="STD-Maxwell-2001-_x002d_-Experiment-1">
<DESCRIPTION>
<P>Not described other than that "The remaining participants were randomly assigned to one of three conditions; errorless (n = 11), errorful (n = 9) and random (n = 9)." (p. 1052-1053)</P>
</DESCRIPTION>
</QUALITY_ITEM_DATA_ENTRY>
<QUALITY_ITEM_DATA_ENTRY MODIFIED="2016-07-03 10:54:19 +0200" MODIFIED_BY="[Empty name]" RESULT="UNKNOWN" STUDY_ID="STD-Maxwell-2001-_x002d_-Experiment-2">
<DESCRIPTION>
<P>Not described</P>
<P>(other than that: "The remaining subjects were randomly assigned to one of two conditions, errorless or errorful, which were further divided to form four groups, errorless experimental (n = 14), errorless control (n = 13), errorful experimental (n = 14), and errorful control (n = 14)." (p. 1058))</P>
</DESCRIPTION>
</QUALITY_ITEM_DATA_ENTRY>
<QUALITY_ITEM_DATA_ENTRY MODIFIED="2016-07-03 11:09:09 +0200" MODIFIED_BY="[Empty name]" RESULT="UNKNOWN" STUDY_ID="STD-Maxwell-2002-_x002d_-Experiment-1">
<DESCRIPTION>
<P>Not described other than that:<BR/>"Twenty undergraduate students volunteered to take part and were randomly assigned to one of two groups, Internal or External focus instructions."</P>
</DESCRIPTION>
</QUALITY_ITEM_DATA_ENTRY>
<QUALITY_ITEM_DATA_ENTRY MODIFIED="2016-07-03 11:09:15 +0200" MODIFIED_BY="[Empty name]" RESULT="UNKNOWN" STUDY_ID="STD-Maxwell-2002-_x002d_-Experiment-2">
<DESCRIPTION>
<P>Not described, other than that: "Participants were randomly assigned to one of two groups, External Focus or Internal Focus instructions." (methods section)</P>
</DESCRIPTION>
</QUALITY_ITEM_DATA_ENTRY>
<QUALITY_ITEM_DATA_ENTRY MODIFIED="2016-07-03 16:55:06 +0200" MODIFIED_BY="[Empty name]" RESULT="UNKNOWN" STUDY_ID="STD-Orrell-2006a">
<DESCRIPTION>
<P>Not described, other than that:</P>
<P>"Participants from the stroke and control groups were randomly assigned to 1 of 4 groups: (1) errorless learning stroke group, (2) errorless learning control group, (3) discovery learning stroke group, and (4) discovery learning control group." (p. 383)</P>
</DESCRIPTION>
</QUALITY_ITEM_DATA_ENTRY>
<QUALITY_ITEM_DATA_ENTRY MODIFIED="2016-07-12 10:30:07 +0200" MODIFIED_BY="[Empty name]" RESULT="NO" STUDY_ID="STD-Orrell-2006b">
<DESCRIPTION>
<P>Pseudorandom is assumed not to be random;</P>
<P>"Participants were pseudorandomly<BR/>assigned to one of three conditions: analogy,<BR/>errorless and discovery learning, such that each group<BR/>consisted of seven males and seven females." (p. 10)</P>
</DESCRIPTION>
</QUALITY_ITEM_DATA_ENTRY>
<QUALITY_ITEM_DATA_ENTRY RESULT="UNKNOWN" STUDY_ID="STD-Orrell-2006b-_x002d_-Analogy-vs.-Explicit">
<DESCRIPTION/>
</QUALITY_ITEM_DATA_ENTRY>
<QUALITY_ITEM_DATA_ENTRY RESULT="UNKNOWN" STUDY_ID="STD-Orrell-2006b-_x002d_-Errorless-vs.-Explicit">
<DESCRIPTION/>
</QUALITY_ITEM_DATA_ENTRY>
<QUALITY_ITEM_DATA_ENTRY MODIFIED="2016-07-03 17:27:10 +0200" MODIFIED_BY="[Empty name]" RESULT="UNKNOWN" STUDY_ID="STD-Poolton-2005">
<DESCRIPTION>
<P>Not clearly described</P>
<P>"The participants (mean age 21.1 years; SDD1.48) were allocated at random to either an implicit-explicit (Implicit&#8211;Explicit; n=17) or an explicit treatment condition (Explicit; n=18)." (p. 366)</P>
</DESCRIPTION>
</QUALITY_ITEM_DATA_ENTRY>
<QUALITY_ITEM_DATA_ENTRY MODIFIED="2016-07-03 21:31:49 +0200" MODIFIED_BY="[Empty name]" RESULT="UNKNOWN" STUDY_ID="STD-Poolton-2006-_x002d_-Experiment-1">
<DESCRIPTION>
<P>Not described, except for:<BR/>
<BR/>"Participants were randomly assigned to an internally focused or an externally<BR/>focused treatment condition, with equal numbers in both conditions. The participants were aged 20 &#8211; 46<BR/>years (mean 24.1; sd=5.94)." (p. 91)</P>
</DESCRIPTION>
</QUALITY_ITEM_DATA_ENTRY>
<QUALITY_ITEM_DATA_ENTRY MODIFIED="2016-07-03 21:31:45 +0200" MODIFIED_BY="[Empty name]" RESULT="UNKNOWN" STUDY_ID="STD-Poolton-2006-_x002d_-Experiment-2">
<DESCRIPTION>
<P>Not described, except for:</P>
<P>"The participants (mean age 20.4 years;<BR/>sd=3.84) were randomly assigned to either an<BR/>internal (n=19) or an external (n=20) focus<BR/>condition." (p. 94)</P>
</DESCRIPTION>
</QUALITY_ITEM_DATA_ENTRY>
<QUALITY_ITEM_DATA_ENTRY MODIFIED="2016-07-03 21:43:23 +0200" MODIFIED_BY="[Empty name]" RESULT="UNKNOWN" STUDY_ID="STD-Poolton-2007a">
<DESCRIPTION>
<P>Not clearly described except for:<BR/>
<BR/>"For all participants the rugby passing task was a novel exercise. Participants were randomly assigned to either an errorless or an errorful learning condition in equal proportions (n = 23)." (p. 459)</P>
</DESCRIPTION>
</QUALITY_ITEM_DATA_ENTRY>
<QUALITY_ITEM_DATA_ENTRY MODIFIED="2016-07-03 21:52:36 +0200" MODIFIED_BY="[Empty name]" RESULT="UNKNOWN" STUDY_ID="STD-Poolton-2007b">
<DESCRIPTION>
<P>Not described;</P>
<P>"Consistent with the methods employed by Liao and Masters (2001), participants<BR/>(N = 28) learned a table tennis topspin forehand by either receiving six instructions<BR/>(explicit learning; n = 14) or by a single analogical instruction (analogy learning; n<BR/>= 14)." (p. 377)</P>
</DESCRIPTION>
</QUALITY_ITEM_DATA_ENTRY>
<QUALITY_ITEM_DATA_ENTRY MODIFIED="2016-07-03 21:57:49 +0200" MODIFIED_BY="[Empty name]" RESULT="UNKNOWN" STUDY_ID="STD-Sanli-2014-_x002d_-Experiment-1">
<DESCRIPTION>
<P>Not described except that:<BR/>
</P>
<P>"Assignment of participants to one of two experimental<BR/>groups (small-to-large target progression [n = 9] and largeto-<BR/>small target progression [n = 10]), was random." (p. 331)<BR/>
</P>
</DESCRIPTION>
</QUALITY_ITEM_DATA_ENTRY>
<QUALITY_ITEM_DATA_ENTRY MODIFIED="2016-07-03 22:04:59 +0200" MODIFIED_BY="[Empty name]" RESULT="UNKNOWN" STUDY_ID="STD-Sanli-2014-_x002d_-Experiment-2">
<DESCRIPTION>
<P>Not described except that:<BR/>
</P>
<P>"Participants were randomly assigned too ne of two experimental groups: near-to-far (n = 10) and<BR/>far-to-near (n = 10)." (p. 334)<BR/>
</P>
</DESCRIPTION>
</QUALITY_ITEM_DATA_ENTRY>
<QUALITY_ITEM_DATA_ENTRY MODIFIED="2016-07-03 22:05:56 +0200" MODIFIED_BY="[Empty name]" RESULT="UNKNOWN" STUDY_ID="STD-Schucker-2010">
<DESCRIPTION>
<P>Not clearly described;</P>
<P>"They were randomly assigned to either an analogy<BR/>learning group (n = 28) or a technical learning<BR/>group (n = 23)." (p. 194)</P>
</DESCRIPTION>
</QUALITY_ITEM_DATA_ENTRY>
<QUALITY_ITEM_DATA_ENTRY MODIFIED="2016-07-03 22:15:06 +0200" MODIFIED_BY="[Empty name]" RESULT="UNKNOWN" STUDY_ID="STD-Schucker-2013">
<DESCRIPTION>
<P>Not clearly described, except that:<BR/>
<BR/>"Participants were randomly assigned to either an analogy (n = 20, 9 females and 11 males) or a technical (n = 21, 9 females and 12 males) learning group." (p. 178)</P>
</DESCRIPTION>
</QUALITY_ITEM_DATA_ENTRY>
<QUALITY_ITEM_DATA_ENTRY RESULT="UNKNOWN" STUDY_ID="STD-Sch_x00fc_cker-2010-_x002d_-Carry">
<DESCRIPTION/>
</QUALITY_ITEM_DATA_ENTRY>
<QUALITY_ITEM_DATA_ENTRY MODIFIED="2016-07-03 23:00:39 +0200" MODIFIED_BY="[Empty name]" RESULT="UNKNOWN" STUDY_ID="STD-Singer-1993">
<DESCRIPTION>
<P>Not described</P>
</DESCRIPTION>
</QUALITY_ITEM_DATA_ENTRY>
<QUALITY_ITEM_DATA_ENTRY MODIFIED="2016-07-03 23:04:56 +0200" MODIFIED_BY="[Empty name]" RESULT="UNKNOWN" STUDY_ID="STD-Totsika-2003">
<DESCRIPTION>
<P>Not described, other than that:<BR/>
</P>
<P>"Participants were assigned to one of two groups: the<BR/>internal or external focus groups, with an equal number<BR/>of participants (5 men and 6 women) in each." (p. 221)</P>
</DESCRIPTION>
</QUALITY_ITEM_DATA_ENTRY>
<QUALITY_ITEM_DATA_ENTRY MODIFIED="2017-03-17 13:11:09 +0100" MODIFIED_BY="[Empty name]" RESULT="UNKNOWN" STUDY_ID="STD-Tse-2017">
<DESCRIPTION>
<P>"Participants were then randomly assigned to one of two instruction<BR/>groups (analogy instruction group and explicit instruction<BR/>group)." No further information was available</P>
</DESCRIPTION>
</QUALITY_ITEM_DATA_ENTRY>
<QUALITY_ITEM_DATA_ENTRY RESULT="UNKNOWN" STUDY_ID="STD-Tse-2017-_x002d_-Old">
<DESCRIPTION/>
</QUALITY_ITEM_DATA_ENTRY>
<QUALITY_ITEM_DATA_ENTRY RESULT="UNKNOWN" STUDY_ID="STD-Tse-2017-_x002d_-Young">
<DESCRIPTION/>
</QUALITY_ITEM_DATA_ENTRY>
<QUALITY_ITEM_DATA_ENTRY MODIFIED="2016-07-03 23:08:23 +0200" MODIFIED_BY="[Empty name]" RESULT="UNKNOWN" STUDY_ID="STD-Wulf-2001">
<DESCRIPTION>
<P>Not described, other than that:<BR/>
</P>
<P>"Participants were randomly assigned to one of two conditions: the internal and external focus conditions." (p. 1146)</P>
</DESCRIPTION>
</QUALITY_ITEM_DATA_ENTRY>
</QUALITY_ITEM_DATA>
</QUALITY_ITEM>
<QUALITY_ITEM CORE_ITEM="YES" ID="QIT-02" LEVEL="STUDY" MODIFIED="2017-08-16 11:30:48 +0200" MODIFIED_BY="[Empty name]" NO="2">
<NAME>Allocation concealment (selection bias)</NAME>
<DESCRIPTION>
<P>Selection bias (biased allocation to interventions) due to inadequate concealment of allocations prior to assignment</P>
</DESCRIPTION>
<QUALITY_ITEM_DATA>
<QUALITY_ITEM_DATA_ENTRY MODIFIED="2016-06-20 12:43:28 +0200" MODIFIED_BY="[Empty name]" RESULT="UNKNOWN" STUDY_ID="STD-Abdoli-2012">
<DESCRIPTION>
<P>Not described</P>
</DESCRIPTION>
</QUALITY_ITEM_DATA_ENTRY>
<QUALITY_ITEM_DATA_ENTRY MODIFIED="2016-06-20 13:18:30 +0200" MODIFIED_BY="[Empty name]" RESULT="UNKNOWN" STUDY_ID="STD-Chauvel-2012">
<DESCRIPTION>
<P>Not described</P>
</DESCRIPTION>
</QUALITY_ITEM_DATA_ENTRY>
<QUALITY_ITEM_DATA_ENTRY RESULT="UNKNOWN" STUDY_ID="STD-Chauvel-2012-_x002d_-Old">
<DESCRIPTION/>
</QUALITY_ITEM_DATA_ENTRY>
<QUALITY_ITEM_DATA_ENTRY RESULT="UNKNOWN" STUDY_ID="STD-Chauvel-2012-_x002d_-Young">
<DESCRIPTION/>
</QUALITY_ITEM_DATA_ENTRY>
<QUALITY_ITEM_DATA_ENTRY MODIFIED="2016-06-20 13:36:03 +0200" MODIFIED_BY="[Empty name]" RESULT="UNKNOWN" STUDY_ID="STD-Koedijker-2007-_x002d_-Analogy-vs.-Explicit-Learning">
<DESCRIPTION>
<P>Not described</P>
</DESCRIPTION>
</QUALITY_ITEM_DATA_ENTRY>
<QUALITY_ITEM_DATA_ENTRY MODIFIED="2016-06-20 14:09:29 +0200" MODIFIED_BY="[Empty name]" RESULT="UNKNOWN" STUDY_ID="STD-Koedijker-2007-_x002d_-External-vs.-Internal-Focus">
<DESCRIPTION>
<P>Not described</P>
</DESCRIPTION>
</QUALITY_ITEM_DATA_ENTRY>
<QUALITY_ITEM_DATA_ENTRY MODIFIED="2016-06-23 11:25:51 +0200" MODIFIED_BY="[Empty name]" RESULT="UNKNOWN" STUDY_ID="STD-Koedijker-2008">
<DESCRIPTION>
<P>Not described</P>
</DESCRIPTION>
</QUALITY_ITEM_DATA_ENTRY>
<QUALITY_ITEM_DATA_ENTRY MODIFIED="2016-06-20 14:26:40 +0200" MODIFIED_BY="[Empty name]" RESULT="UNKNOWN" STUDY_ID="STD-Lam-2009a">
<DESCRIPTION>
<P>Not described</P>
</DESCRIPTION>
</QUALITY_ITEM_DATA_ENTRY>
<QUALITY_ITEM_DATA_ENTRY MODIFIED="2016-06-23 11:40:19 +0200" MODIFIED_BY="[Empty name]" RESULT="UNKNOWN" STUDY_ID="STD-Lam-2009b">
<DESCRIPTION>
<P>Not described</P>
</DESCRIPTION>
</QUALITY_ITEM_DATA_ENTRY>
<QUALITY_ITEM_DATA_ENTRY MODIFIED="2016-06-23 11:56:01 +0200" MODIFIED_BY="[Empty name]" RESULT="UNKNOWN" STUDY_ID="STD-Lam-2010">
<DESCRIPTION>
<P>Not described</P>
</DESCRIPTION>
</QUALITY_ITEM_DATA_ENTRY>
<QUALITY_ITEM_DATA_ENTRY MODIFIED="2016-06-23 12:31:14 +0200" MODIFIED_BY="[Empty name]" RESULT="UNKNOWN" STUDY_ID="STD-Liao-2001-_x002d_-Experiment-1">
<DESCRIPTION>
<P>Not described</P>
</DESCRIPTION>
</QUALITY_ITEM_DATA_ENTRY>
<QUALITY_ITEM_DATA_ENTRY MODIFIED="2016-06-23 12:48:44 +0200" MODIFIED_BY="[Empty name]" RESULT="UNKNOWN" STUDY_ID="STD-Masters-2008a">
<DESCRIPTION>
<P>Not described</P>
</DESCRIPTION>
</QUALITY_ITEM_DATA_ENTRY>
<QUALITY_ITEM_DATA_ENTRY MODIFIED="2016-07-03 10:08:59 +0200" MODIFIED_BY="[Empty name]" RESULT="UNKNOWN" STUDY_ID="STD-Masters-2008b">
<DESCRIPTION>
<P>Not described</P>
</DESCRIPTION>
</QUALITY_ITEM_DATA_ENTRY>
<QUALITY_ITEM_DATA_ENTRY MODIFIED="2016-07-03 10:31:48 +0200" MODIFIED_BY="[Empty name]" RESULT="UNKNOWN" STUDY_ID="STD-Maxwell-2001-_x002d_-Experiment-1">
<DESCRIPTION>
<P>Not described</P>
</DESCRIPTION>
</QUALITY_ITEM_DATA_ENTRY>
<QUALITY_ITEM_DATA_ENTRY MODIFIED="2016-07-03 10:54:27 +0200" MODIFIED_BY="[Empty name]" RESULT="UNKNOWN" STUDY_ID="STD-Maxwell-2001-_x002d_-Experiment-2">
<DESCRIPTION>
<P>Not described</P>
</DESCRIPTION>
</QUALITY_ITEM_DATA_ENTRY>
<QUALITY_ITEM_DATA_ENTRY MODIFIED="2016-07-03 11:00:53 +0200" MODIFIED_BY="[Empty name]" RESULT="UNKNOWN" STUDY_ID="STD-Maxwell-2002-_x002d_-Experiment-1">
<DESCRIPTION>
<P>Not described</P>
</DESCRIPTION>
</QUALITY_ITEM_DATA_ENTRY>
<QUALITY_ITEM_DATA_ENTRY MODIFIED="2016-07-03 11:09:19 +0200" MODIFIED_BY="[Empty name]" RESULT="UNKNOWN" STUDY_ID="STD-Maxwell-2002-_x002d_-Experiment-2">
<DESCRIPTION>
<P>Not described</P>
</DESCRIPTION>
</QUALITY_ITEM_DATA_ENTRY>
<QUALITY_ITEM_DATA_ENTRY MODIFIED="2016-07-03 16:55:09 +0200" MODIFIED_BY="[Empty name]" RESULT="UNKNOWN" STUDY_ID="STD-Orrell-2006a">
<DESCRIPTION>
<P>Not described</P>
</DESCRIPTION>
</QUALITY_ITEM_DATA_ENTRY>
<QUALITY_ITEM_DATA_ENTRY MODIFIED="2016-07-03 17:03:29 +0200" MODIFIED_BY="[Empty name]" RESULT="UNKNOWN" STUDY_ID="STD-Orrell-2006b">
<DESCRIPTION>
<P>Not described</P>
</DESCRIPTION>
</QUALITY_ITEM_DATA_ENTRY>
<QUALITY_ITEM_DATA_ENTRY RESULT="UNKNOWN" STUDY_ID="STD-Orrell-2006b-_x002d_-Analogy-vs.-Explicit">
<DESCRIPTION/>
</QUALITY_ITEM_DATA_ENTRY>
<QUALITY_ITEM_DATA_ENTRY RESULT="UNKNOWN" STUDY_ID="STD-Orrell-2006b-_x002d_-Errorless-vs.-Explicit">
<DESCRIPTION/>
</QUALITY_ITEM_DATA_ENTRY>
<QUALITY_ITEM_DATA_ENTRY MODIFIED="2016-07-03 19:44:05 +0200" MODIFIED_BY="[Empty name]" RESULT="UNKNOWN" STUDY_ID="STD-Poolton-2005">
<DESCRIPTION>
<P>Not described</P>
</DESCRIPTION>
</QUALITY_ITEM_DATA_ENTRY>
<QUALITY_ITEM_DATA_ENTRY MODIFIED="2016-07-03 20:47:45 +0200" MODIFIED_BY="[Empty name]" RESULT="UNKNOWN" STUDY_ID="STD-Poolton-2006-_x002d_-Experiment-1">
<DESCRIPTION>
<P>Not described</P>
</DESCRIPTION>
</QUALITY_ITEM_DATA_ENTRY>
<QUALITY_ITEM_DATA_ENTRY MODIFIED="2016-07-03 21:40:54 +0200" MODIFIED_BY="[Empty name]" RESULT="UNKNOWN" STUDY_ID="STD-Poolton-2006-_x002d_-Experiment-2">
<DESCRIPTION>
<P>Not described</P>
</DESCRIPTION>
</QUALITY_ITEM_DATA_ENTRY>
<QUALITY_ITEM_DATA_ENTRY MODIFIED="2016-07-03 21:50:23 +0200" MODIFIED_BY="[Empty name]" RESULT="UNKNOWN" STUDY_ID="STD-Poolton-2007a">
<DESCRIPTION>
<P>not described</P>
</DESCRIPTION>
</QUALITY_ITEM_DATA_ENTRY>
<QUALITY_ITEM_DATA_ENTRY MODIFIED="2016-07-03 21:52:41 +0200" MODIFIED_BY="[Empty name]" RESULT="UNKNOWN" STUDY_ID="STD-Poolton-2007b">
<DESCRIPTION>
<P>Not described</P>
</DESCRIPTION>
</QUALITY_ITEM_DATA_ENTRY>
<QUALITY_ITEM_DATA_ENTRY MODIFIED="2016-07-03 21:57:54 +0200" MODIFIED_BY="[Empty name]" RESULT="UNKNOWN" STUDY_ID="STD-Sanli-2014-_x002d_-Experiment-1">
<DESCRIPTION>
<P>Not described</P>
</DESCRIPTION>
</QUALITY_ITEM_DATA_ENTRY>
<QUALITY_ITEM_DATA_ENTRY MODIFIED="2016-07-03 22:04:23 +0200" MODIFIED_BY="[Empty name]" RESULT="UNKNOWN" STUDY_ID="STD-Sanli-2014-_x002d_-Experiment-2">
<DESCRIPTION>
<P>Not described</P>
</DESCRIPTION>
</QUALITY_ITEM_DATA_ENTRY>
<QUALITY_ITEM_DATA_ENTRY MODIFIED="2016-07-03 22:06:01 +0200" MODIFIED_BY="[Empty name]" RESULT="UNKNOWN" STUDY_ID="STD-Schucker-2010">
<DESCRIPTION>
<P>Not described</P>
</DESCRIPTION>
</QUALITY_ITEM_DATA_ENTRY>
<QUALITY_ITEM_DATA_ENTRY MODIFIED="2016-07-03 22:15:13 +0200" MODIFIED_BY="[Empty name]" RESULT="UNKNOWN" STUDY_ID="STD-Schucker-2013">
<DESCRIPTION>
<P>Not described</P>
</DESCRIPTION>
</QUALITY_ITEM_DATA_ENTRY>
<QUALITY_ITEM_DATA_ENTRY RESULT="UNKNOWN" STUDY_ID="STD-Sch_x00fc_cker-2010-_x002d_-Carry">
<DESCRIPTION/>
</QUALITY_ITEM_DATA_ENTRY>
<QUALITY_ITEM_DATA_ENTRY MODIFIED="2016-07-03 23:00:42 +0200" MODIFIED_BY="[Empty name]" RESULT="UNKNOWN" STUDY_ID="STD-Singer-1993">
<DESCRIPTION>
<P>Not described</P>
</DESCRIPTION>
</QUALITY_ITEM_DATA_ENTRY>
<QUALITY_ITEM_DATA_ENTRY MODIFIED="2016-07-03 23:05:32 +0200" MODIFIED_BY="[Empty name]" RESULT="UNKNOWN" STUDY_ID="STD-Totsika-2003">
<DESCRIPTION>
<P>Not described</P>
</DESCRIPTION>
</QUALITY_ITEM_DATA_ENTRY>
<QUALITY_ITEM_DATA_ENTRY MODIFIED="2017-03-17 13:11:32 +0100" MODIFIED_BY="[Empty name]" RESULT="UNKNOWN" STUDY_ID="STD-Tse-2017">
<DESCRIPTION>
<P>Not described</P>
</DESCRIPTION>
</QUALITY_ITEM_DATA_ENTRY>
<QUALITY_ITEM_DATA_ENTRY RESULT="UNKNOWN" STUDY_ID="STD-Tse-2017-_x002d_-Old">
<DESCRIPTION/>
</QUALITY_ITEM_DATA_ENTRY>
<QUALITY_ITEM_DATA_ENTRY RESULT="UNKNOWN" STUDY_ID="STD-Tse-2017-_x002d_-Young">
<DESCRIPTION/>
</QUALITY_ITEM_DATA_ENTRY>
<QUALITY_ITEM_DATA_ENTRY MODIFIED="2016-07-03 23:08:31 +0200" MODIFIED_BY="[Empty name]" RESULT="UNKNOWN" STUDY_ID="STD-Wulf-2001">
<DESCRIPTION>
<P>Not described</P>
</DESCRIPTION>
</QUALITY_ITEM_DATA_ENTRY>
</QUALITY_ITEM_DATA>
</QUALITY_ITEM>
<QUALITY_ITEM CORE_ITEM="YES" ID="QIT-03" LEVEL="GROUP" MODIFIED="2017-08-16 11:30:48 +0200" MODIFIED_BY="[Empty name]" NO="3">
<NAME>Blinding of participants and personnel (performance bias)</NAME>
<DESCRIPTION>
<P>Performance bias due to knowledge of the allocated interventions by participants and personnel during the study</P>
</DESCRIPTION>
<QUALITY_ITEM_DATA_ENTRY_GROUP ID="QIG-03.01" NO="1">
<NAME>All outcomes</NAME>
</QUALITY_ITEM_DATA_ENTRY_GROUP>
<QUALITY_ITEM_DATA>
<QUALITY_ITEM_DATA_ENTRY GROUP_ID="QIG-03.01" MODIFIED="2016-06-22 14:23:42 +0200" MODIFIED_BY="[Empty name]" RESULT="UNKNOWN" STUDY_ID="STD-Abdoli-2012">
<DESCRIPTION>
<P>Not described<BR/>Only test of explicit knowledge was blinded: "Two independent estimators were reviewed the number of verbal rules reported by each participant. Estimators were unaware of the test circumstances and counted the phrases that shows aspect of the technique (for example, firstly the right hand bend from the elbow and kept near the body") (p. 1802)</P>
</DESCRIPTION>
</QUALITY_ITEM_DATA_ENTRY>
<QUALITY_ITEM_DATA_ENTRY GROUP_ID="QIG-03.01" MODIFIED="2016-06-20 13:18:34 +0200" MODIFIED_BY="[Empty name]" RESULT="UNKNOWN" STUDY_ID="STD-Chauvel-2012">
<DESCRIPTION>
<P>Not described</P>
</DESCRIPTION>
</QUALITY_ITEM_DATA_ENTRY>
<QUALITY_ITEM_DATA_ENTRY GROUP_ID="QIG-03.01" RESULT="UNKNOWN" STUDY_ID="STD-Chauvel-2012-_x002d_-Old">
<DESCRIPTION/>
</QUALITY_ITEM_DATA_ENTRY>
<QUALITY_ITEM_DATA_ENTRY GROUP_ID="QIG-03.01" RESULT="UNKNOWN" STUDY_ID="STD-Chauvel-2012-_x002d_-Young">
<DESCRIPTION/>
</QUALITY_ITEM_DATA_ENTRY>
<QUALITY_ITEM_DATA_ENTRY GROUP_ID="QIG-03.01" MODIFIED="2016-06-20 13:39:15 +0200" MODIFIED_BY="[Empty name]" RESULT="UNKNOWN" STUDY_ID="STD-Koedijker-2007-_x002d_-Analogy-vs.-Explicit-Learning">
<DESCRIPTION>
<P>Not described</P>
</DESCRIPTION>
</QUALITY_ITEM_DATA_ENTRY>
<QUALITY_ITEM_DATA_ENTRY GROUP_ID="QIG-03.01" MODIFIED="2016-06-20 14:09:29 +0200" MODIFIED_BY="[Empty name]" RESULT="UNKNOWN" STUDY_ID="STD-Koedijker-2007-_x002d_-External-vs.-Internal-Focus">
<DESCRIPTION>
<P>Not described</P>
</DESCRIPTION>
</QUALITY_ITEM_DATA_ENTRY>
<QUALITY_ITEM_DATA_ENTRY GROUP_ID="QIG-03.01" MODIFIED="2016-06-23 11:25:55 +0200" MODIFIED_BY="[Empty name]" RESULT="UNKNOWN" STUDY_ID="STD-Koedijker-2008">
<DESCRIPTION>
<P>Not described</P>
</DESCRIPTION>
</QUALITY_ITEM_DATA_ENTRY>
<QUALITY_ITEM_DATA_ENTRY GROUP_ID="QIG-03.01" MODIFIED="2016-06-20 14:26:40 +0200" MODIFIED_BY="[Empty name]" RESULT="UNKNOWN" STUDY_ID="STD-Lam-2009a">
<DESCRIPTION>
<P>Not described</P>
</DESCRIPTION>
</QUALITY_ITEM_DATA_ENTRY>
<QUALITY_ITEM_DATA_ENTRY GROUP_ID="QIG-03.01" MODIFIED="2016-06-23 11:40:23 +0200" MODIFIED_BY="[Empty name]" RESULT="UNKNOWN" STUDY_ID="STD-Lam-2009b">
<DESCRIPTION>
<P>Not described</P>
</DESCRIPTION>
</QUALITY_ITEM_DATA_ENTRY>
<QUALITY_ITEM_DATA_ENTRY GROUP_ID="QIG-03.01" MODIFIED="2016-06-23 11:56:08 +0200" MODIFIED_BY="[Empty name]" RESULT="UNKNOWN" STUDY_ID="STD-Lam-2010">
<DESCRIPTION>
<P>Not described</P>
</DESCRIPTION>
</QUALITY_ITEM_DATA_ENTRY>
<QUALITY_ITEM_DATA_ENTRY GROUP_ID="QIG-03.01" MODIFIED="2016-06-23 12:31:18 +0200" MODIFIED_BY="[Empty name]" RESULT="UNKNOWN" STUDY_ID="STD-Liao-2001-_x002d_-Experiment-1">
<DESCRIPTION>
<P>Not described</P>
</DESCRIPTION>
</QUALITY_ITEM_DATA_ENTRY>
<QUALITY_ITEM_DATA_ENTRY GROUP_ID="QIG-03.01" MODIFIED="2016-06-23 12:48:48 +0200" MODIFIED_BY="[Empty name]" RESULT="UNKNOWN" STUDY_ID="STD-Masters-2008a">
<DESCRIPTION>
<P>Not described</P>
</DESCRIPTION>
</QUALITY_ITEM_DATA_ENTRY>
<QUALITY_ITEM_DATA_ENTRY GROUP_ID="QIG-03.01" MODIFIED="2016-07-03 10:09:03 +0200" MODIFIED_BY="[Empty name]" RESULT="UNKNOWN" STUDY_ID="STD-Masters-2008b">
<DESCRIPTION>
<P>Not described</P>
</DESCRIPTION>
</QUALITY_ITEM_DATA_ENTRY>
<QUALITY_ITEM_DATA_ENTRY GROUP_ID="QIG-03.01" MODIFIED="2016-07-03 10:36:40 +0200" MODIFIED_BY="[Empty name]" RESULT="UNKNOWN" STUDY_ID="STD-Maxwell-2001-_x002d_-Experiment-1">
<DESCRIPTION>
<P>Not described</P>
</DESCRIPTION>
</QUALITY_ITEM_DATA_ENTRY>
<QUALITY_ITEM_DATA_ENTRY GROUP_ID="QIG-03.01" MODIFIED="2016-07-03 10:54:29 +0200" MODIFIED_BY="[Empty name]" RESULT="UNKNOWN" STUDY_ID="STD-Maxwell-2001-_x002d_-Experiment-2">
<DESCRIPTION>
<P>Not described</P>
</DESCRIPTION>
</QUALITY_ITEM_DATA_ENTRY>
<QUALITY_ITEM_DATA_ENTRY GROUP_ID="QIG-03.01" MODIFIED="2016-07-03 11:00:56 +0200" MODIFIED_BY="[Empty name]" RESULT="UNKNOWN" STUDY_ID="STD-Maxwell-2002-_x002d_-Experiment-1">
<DESCRIPTION>
<P>Not described</P>
</DESCRIPTION>
</QUALITY_ITEM_DATA_ENTRY>
<QUALITY_ITEM_DATA_ENTRY GROUP_ID="QIG-03.01" MODIFIED="2016-07-03 11:09:21 +0200" MODIFIED_BY="[Empty name]" RESULT="UNKNOWN" STUDY_ID="STD-Maxwell-2002-_x002d_-Experiment-2">
<DESCRIPTION>
<P>Not described</P>
</DESCRIPTION>
</QUALITY_ITEM_DATA_ENTRY>
<QUALITY_ITEM_DATA_ENTRY GROUP_ID="QIG-03.01" MODIFIED="2016-07-03 16:55:16 +0200" MODIFIED_BY="[Empty name]" RESULT="UNKNOWN" STUDY_ID="STD-Orrell-2006a">
<DESCRIPTION>
<P>Not described</P>
</DESCRIPTION>
</QUALITY_ITEM_DATA_ENTRY>
<QUALITY_ITEM_DATA_ENTRY GROUP_ID="QIG-03.01" MODIFIED="2016-07-03 17:06:12 +0200" MODIFIED_BY="[Empty name]" RESULT="UNKNOWN" STUDY_ID="STD-Orrell-2006b">
<DESCRIPTION>
<P>Not described</P>
</DESCRIPTION>
</QUALITY_ITEM_DATA_ENTRY>
<QUALITY_ITEM_DATA_ENTRY GROUP_ID="QIG-03.01" RESULT="UNKNOWN" STUDY_ID="STD-Orrell-2006b-_x002d_-Analogy-vs.-Explicit">
<DESCRIPTION/>
</QUALITY_ITEM_DATA_ENTRY>
<QUALITY_ITEM_DATA_ENTRY GROUP_ID="QIG-03.01" RESULT="UNKNOWN" STUDY_ID="STD-Orrell-2006b-_x002d_-Errorless-vs.-Explicit">
<DESCRIPTION/>
</QUALITY_ITEM_DATA_ENTRY>
<QUALITY_ITEM_DATA_ENTRY GROUP_ID="QIG-03.01" MODIFIED="2016-07-03 19:44:10 +0200" MODIFIED_BY="[Empty name]" RESULT="UNKNOWN" STUDY_ID="STD-Poolton-2005">
<DESCRIPTION>
<P>Not described</P>
</DESCRIPTION>
</QUALITY_ITEM_DATA_ENTRY>
<QUALITY_ITEM_DATA_ENTRY GROUP_ID="QIG-03.01" MODIFIED="2016-07-03 20:47:49 +0200" MODIFIED_BY="[Empty name]" RESULT="UNKNOWN" STUDY_ID="STD-Poolton-2006-_x002d_-Experiment-1">
<DESCRIPTION>
<P>Not described</P>
</DESCRIPTION>
</QUALITY_ITEM_DATA_ENTRY>
<QUALITY_ITEM_DATA_ENTRY GROUP_ID="QIG-03.01" MODIFIED="2016-07-03 21:40:58 +0200" MODIFIED_BY="[Empty name]" RESULT="UNKNOWN" STUDY_ID="STD-Poolton-2006-_x002d_-Experiment-2">
<DESCRIPTION>
<P>Not described</P>
</DESCRIPTION>
</QUALITY_ITEM_DATA_ENTRY>
<QUALITY_ITEM_DATA_ENTRY GROUP_ID="QIG-03.01" MODIFIED="2016-07-03 21:50:26 +0200" MODIFIED_BY="[Empty name]" RESULT="UNKNOWN" STUDY_ID="STD-Poolton-2007a">
<DESCRIPTION>
<P>not described</P>
</DESCRIPTION>
</QUALITY_ITEM_DATA_ENTRY>
<QUALITY_ITEM_DATA_ENTRY GROUP_ID="QIG-03.01" MODIFIED="2016-07-03 21:52:49 +0200" MODIFIED_BY="[Empty name]" RESULT="UNKNOWN" STUDY_ID="STD-Poolton-2007b">
<DESCRIPTION>
<P>Not described</P>
</DESCRIPTION>
</QUALITY_ITEM_DATA_ENTRY>
<QUALITY_ITEM_DATA_ENTRY GROUP_ID="QIG-03.01" MODIFIED="2016-07-03 21:57:58 +0200" MODIFIED_BY="[Empty name]" RESULT="UNKNOWN" STUDY_ID="STD-Sanli-2014-_x002d_-Experiment-1">
<DESCRIPTION>
<P>Not described</P>
</DESCRIPTION>
</QUALITY_ITEM_DATA_ENTRY>
<QUALITY_ITEM_DATA_ENTRY GROUP_ID="QIG-03.01" MODIFIED="2016-07-03 22:04:23 +0200" MODIFIED_BY="[Empty name]" RESULT="UNKNOWN" STUDY_ID="STD-Sanli-2014-_x002d_-Experiment-2">
<DESCRIPTION>
<P>Not described</P>
</DESCRIPTION>
</QUALITY_ITEM_DATA_ENTRY>
<QUALITY_ITEM_DATA_ENTRY GROUP_ID="QIG-03.01" MODIFIED="2016-07-03 22:06:03 +0200" MODIFIED_BY="[Empty name]" RESULT="UNKNOWN" STUDY_ID="STD-Schucker-2010">
<DESCRIPTION>
<P>Not described</P>
</DESCRIPTION>
</QUALITY_ITEM_DATA_ENTRY>
<QUALITY_ITEM_DATA_ENTRY GROUP_ID="QIG-03.01" MODIFIED="2016-07-03 22:15:18 +0200" MODIFIED_BY="[Empty name]" RESULT="UNKNOWN" STUDY_ID="STD-Schucker-2013">
<DESCRIPTION>
<P>Not described</P>
</DESCRIPTION>
</QUALITY_ITEM_DATA_ENTRY>
<QUALITY_ITEM_DATA_ENTRY GROUP_ID="QIG-03.01" RESULT="UNKNOWN" STUDY_ID="STD-Sch_x00fc_cker-2010-_x002d_-Carry">
<DESCRIPTION/>
</QUALITY_ITEM_DATA_ENTRY>
<QUALITY_ITEM_DATA_ENTRY GROUP_ID="QIG-03.01" MODIFIED="2016-07-12 11:46:01 +0200" MODIFIED_BY="[Empty name]" RESULT="UNKNOWN" STUDY_ID="STD-Singer-1993">
<DESCRIPTION>
<P>Not described</P>
</DESCRIPTION>
</QUALITY_ITEM_DATA_ENTRY>
<QUALITY_ITEM_DATA_ENTRY GROUP_ID="QIG-03.01" MODIFIED="2016-07-03 23:05:34 +0200" MODIFIED_BY="[Empty name]" RESULT="UNKNOWN" STUDY_ID="STD-Totsika-2003">
<DESCRIPTION>
<P>Not described</P>
</DESCRIPTION>
</QUALITY_ITEM_DATA_ENTRY>
<QUALITY_ITEM_DATA_ENTRY GROUP_ID="QIG-03.01" MODIFIED="2017-03-17 13:11:35 +0100" MODIFIED_BY="[Empty name]" RESULT="UNKNOWN" STUDY_ID="STD-Tse-2017">
<DESCRIPTION>
<P>Not described</P>
</DESCRIPTION>
</QUALITY_ITEM_DATA_ENTRY>
<QUALITY_ITEM_DATA_ENTRY GROUP_ID="QIG-03.01" RESULT="UNKNOWN" STUDY_ID="STD-Tse-2017-_x002d_-Old">
<DESCRIPTION/>
</QUALITY_ITEM_DATA_ENTRY>
<QUALITY_ITEM_DATA_ENTRY GROUP_ID="QIG-03.01" RESULT="UNKNOWN" STUDY_ID="STD-Tse-2017-_x002d_-Young">
<DESCRIPTION/>
</QUALITY_ITEM_DATA_ENTRY>
<QUALITY_ITEM_DATA_ENTRY GROUP_ID="QIG-03.01" MODIFIED="2016-07-03 23:08:35 +0200" MODIFIED_BY="[Empty name]" RESULT="UNKNOWN" STUDY_ID="STD-Wulf-2001">
<DESCRIPTION>
<P>Not described</P>
</DESCRIPTION>
</QUALITY_ITEM_DATA_ENTRY>
</QUALITY_ITEM_DATA>
</QUALITY_ITEM>
<QUALITY_ITEM CORE_ITEM="NO" ID="QIT-08" LEVEL="STUDY" MODIFIED="2017-08-16 11:30:48 +0200" MODIFIED_BY="[Empty name]" NO="8">
<NAME>Succesfull manipulation of implicit/explicit motor learning (performance bias)</NAME>
<DESCRIPTION>
<P>
<I>Manipulation checks revealed that motor learning was more implicit for the implicit group than for the explicit group</I>
</P>
</DESCRIPTION>
<QUALITY_ITEM_DATA>
<QUALITY_ITEM_DATA_ENTRY MODIFIED="2016-06-20 12:54:04 +0200" MODIFIED_BY="[Empty name]" RESULT="YES" STUDY_ID="STD-Abdoli-2012">
<DESCRIPTION>
<P>Errorless group reported fewer rules than errofull group (5.1 vs. 9.4, p&lt;.001). "The one way analysis of variance test showed the significant results for group effect. The Bonferroni post hoc test used for between groups differences determining and revealed that there are significant differences between errorless and Errorful(P=0.001) groups and errorless and constant (P=0.001) groups." (p. 1803).</P>
</DESCRIPTION>
</QUALITY_ITEM_DATA_ENTRY>
<QUALITY_ITEM_DATA_ENTRY MODIFIED="2016-08-12 12:07:15 +0200" MODIFIED_BY="[Empty name]" RESULT="YES" STUDY_ID="STD-Chauvel-2012">
<DESCRIPTION>
<P>"Consistent with the hypothesis-testing strategy prediction, the number of hypothesis-testing statements was greater in the<BR/>frequent-error learners (M= 1.63, SD =1.0) than in the infrequent-error learners (M= 1.15, SD = 0.9), Wald &#967;2 = 4.15, p = .042." (p. 32) (verified by independent t-test)</P>
</DESCRIPTION>
</QUALITY_ITEM_DATA_ENTRY>
<QUALITY_ITEM_DATA_ENTRY RESULT="UNKNOWN" STUDY_ID="STD-Chauvel-2012-_x002d_-Old">
<DESCRIPTION/>
</QUALITY_ITEM_DATA_ENTRY>
<QUALITY_ITEM_DATA_ENTRY RESULT="UNKNOWN" STUDY_ID="STD-Chauvel-2012-_x002d_-Young">
<DESCRIPTION/>
</QUALITY_ITEM_DATA_ENTRY>
<QUALITY_ITEM_DATA_ENTRY MODIFIED="2016-08-03 17:11:38 +0200" MODIFIED_BY="[Empty name]" RESULT="YES" STUDY_ID="STD-Koedijker-2007-_x002d_-Analogy-vs.-Explicit-Learning">
<DESCRIPTION>
<P>T-test on declarative knowledge (p&lt;.05), IL less knowledge than EL</P>
</DESCRIPTION>
</QUALITY_ITEM_DATA_ENTRY>
<QUALITY_ITEM_DATA_ENTRY MODIFIED="2016-08-03 17:12:15 +0200" MODIFIED_BY="[Empty name]" RESULT="NO" STUDY_ID="STD-Koedijker-2007-_x002d_-External-vs.-Internal-Focus">
<DESCRIPTION>
<P>No difference in increase/absolute number of internal movement related rules between IF and EF; (p=.23)</P>
</DESCRIPTION>
</QUALITY_ITEM_DATA_ENTRY>
<QUALITY_ITEM_DATA_ENTRY MODIFIED="2016-06-23 11:29:54 +0200" MODIFIED_BY="[Empty name]" RESULT="YES" STUDY_ID="STD-Koedijker-2008">
<DESCRIPTION>
<P>Analogy group had less explicit knowledge than explicit group.<BR/>
</P>
<P>"These analyses indicated that our attempt to discriminate between explicit and implicit learning had been successful in that the explicit learners reported more explicit rules than the implicit learners." (p. 52)</P>
</DESCRIPTION>
</QUALITY_ITEM_DATA_ENTRY>
<QUALITY_ITEM_DATA_ENTRY MODIFIED="2016-06-20 14:26:43 +0200" MODIFIED_BY="[Empty name]" RESULT="YES" STUDY_ID="STD-Lam-2009a">
<DESCRIPTION>
<P>"An independent samples t test revealed that the analogy group reported less explicit verbal knowledge than the explicit group, t(22) = 5.82, p &lt; .001, d = 2.38. The mean number of task-relevant rules reported by the analogy and explicit<BR/>groups were 1.88 (SD = 1.28) and 6.17 (SD = 2.21), respectively." (p. 351)</P>
</DESCRIPTION>
</QUALITY_ITEM_DATA_ENTRY>
<QUALITY_ITEM_DATA_ENTRY MODIFIED="2016-07-12 13:39:52 +0200" MODIFIED_BY="[Empty name]" RESULT="YES" STUDY_ID="STD-Lam-2009b">
<DESCRIPTION>
<P>"analogy group reported less explicit verbal knowledge than the explicit<BR/>group (P&lt;0.001) and the control group (P&lt;.05)" (p.188)</P>
</DESCRIPTION>
</QUALITY_ITEM_DATA_ENTRY>
<QUALITY_ITEM_DATA_ENTRY MODIFIED="2016-07-12 13:40:41 +0200" MODIFIED_BY="[Empty name]" RESULT="NO" STUDY_ID="STD-Lam-2010">
<DESCRIPTION>
<P>Implicit motor learning manipulation not effective in reducing verbal knowledge:<BR/>
<BR/>"Only a significant Time effect was found for accumulated number of mechanical rules (F(2,68) = 21.49, p &lt;0.001, eta-squared = 0.39), number of hypothesis-testing rules(F(2,68) = 26.35, p &lt;0.01, eta-squared = 0.44), and total reliance score (F(2,33) = 5.57, p &lt;0.01, eta-squared = 0.25)" (p. 1551)</P>
</DESCRIPTION>
</QUALITY_ITEM_DATA_ENTRY>
<QUALITY_ITEM_DATA_ENTRY MODIFIED="2016-06-23 12:31:06 +0200" MODIFIED_BY="[Empty name]" RESULT="YES" STUDY_ID="STD-Liao-2001-_x002d_-Experiment-1">
<DESCRIPTION>
<P>Less explicit knowledge for dual-task and analogy groups than for explicit group</P>
<P>"...showed that the analogy learning and implicit learning groups combined acquired significantly fewer explicit rules than the explicit learning group (t27 = -7.94, P &lt; 0.001); the analogy learning and implicit learning groups accumulated a similar number (t27 = 0.64, P = 0.52)." (p. 312)</P>
</DESCRIPTION>
</QUALITY_ITEM_DATA_ENTRY>
<QUALITY_ITEM_DATA_ENTRY MODIFIED="2016-06-23 12:50:50 +0200" MODIFIED_BY="[Empty name]" RESULT="YES" STUDY_ID="STD-Masters-2008a">
<DESCRIPTION>
<P>Less knowledge for IL than EL group</P>
<P>"more movement-related knowledge was reported in the instructed-observation treatment condition than in either the observation-only or the guided-observation condition (P&lt; .05)." (p. 143)</P>
</DESCRIPTION>
</QUALITY_ITEM_DATA_ENTRY>
<QUALITY_ITEM_DATA_ENTRY MODIFIED="2016-07-03 10:09:24 +0200" MODIFIED_BY="[Empty name]" RESULT="UNKNOWN" STUDY_ID="STD-Masters-2008b">
<DESCRIPTION>
<P>Not described</P>
</DESCRIPTION>
</QUALITY_ITEM_DATA_ENTRY>
<QUALITY_ITEM_DATA_ENTRY MODIFIED="2016-07-03 10:36:30 +0200" MODIFIED_BY="[Empty name]" RESULT="NO" STUDY_ID="STD-Maxwell-2001-_x002d_-Experiment-1">
<DESCRIPTION>
<P>Unclear whether errorless learners had implicitly learned;</P>
<P>"All three groups accrued a similar number of rules during the learning phase: Mean (SD) number of rules reported = 4.27 (1.63), 3.11 (1.47), and 4.22 (1.94) for the errorless, errorful, and random groups, respectively." (p. 1056-1057)</P>
</DESCRIPTION>
</QUALITY_ITEM_DATA_ENTRY>
<QUALITY_ITEM_DATA_ENTRY MODIFIED="2016-07-03 10:56:10 +0200" MODIFIED_BY="[Empty name]" RESULT="NO" STUDY_ID="STD-Maxwell-2001-_x002d_-Experiment-2">
<DESCRIPTION>
<P>"It appears that, contrary to our predictions, all four groups accrued a similar number of rules during the learning phase" (p. 1061)</P>
</DESCRIPTION>
</QUALITY_ITEM_DATA_ENTRY>
<QUALITY_ITEM_DATA_ENTRY MODIFIED="2016-07-03 11:05:39 +0200" MODIFIED_BY="[Empty name]" RESULT="NO" STUDY_ID="STD-Maxwell-2002-_x002d_-Experiment-1">
<DESCRIPTION>
<P>Both groups overall reported an equal number of explicit task-related rules</P>
</DESCRIPTION>
</QUALITY_ITEM_DATA_ENTRY>
<QUALITY_ITEM_DATA_ENTRY MODIFIED="2016-07-03 11:10:35 +0200" MODIFIED_BY="[Empty name]" RESULT="NO" STUDY_ID="STD-Maxwell-2002-_x002d_-Experiment-2">
<DESCRIPTION>
<P>"Both groups reported a similar number of internally focused and externally focused rules"</P>
</DESCRIPTION>
</QUALITY_ITEM_DATA_ENTRY>
<QUALITY_ITEM_DATA_ENTRY MODIFIED="2016-07-03 17:01:08 +0200" MODIFIED_BY="[Empty name]" RESULT="NO" STUDY_ID="STD-Orrell-2006a">
<DESCRIPTION>
<P>independent samples t-test on the number of verbal rules reported by explicit and implicit groups shows no significant difference (p=.13).</P>
<P>"the discovery learning stroke group (X3.40, SD1.34)<BR/>accumulated more explicit rules than the discovery<BR/>learning control group (X2.67, SD1.03), the errorless<BR/>learning control group (X1.83, SD0.75), and the<BR/>errorless learning stroke group (X1.40, SD1.14)."</P>
</DESCRIPTION>
</QUALITY_ITEM_DATA_ENTRY>
<QUALITY_ITEM_DATA_ENTRY MODIFIED="2016-07-03 17:06:04 +0200" MODIFIED_BY="[Empty name]" RESULT="YES" STUDY_ID="STD-Orrell-2006b">
<DESCRIPTION>
<P>Implicit groups accumulated less explicit knowledge than explicit groups</P>
<P>"Univariate analysis of variance revealed a main effect of Group (F(2, 35) = 3.40; p &lt; .05). Post hoc analysis, employing Tukey&#8217;s HSD test, showed that the discovery learners (mean = 2.83, S.D. = .83) accumulated more explicit rules than the analogy (mean = 1.64, S.D. = 1.12) and errorless learners (mean = 2.08, S.D. = .95), with no differences between the latter two." (p. 14)</P>
</DESCRIPTION>
</QUALITY_ITEM_DATA_ENTRY>
<QUALITY_ITEM_DATA_ENTRY RESULT="UNKNOWN" STUDY_ID="STD-Orrell-2006b-_x002d_-Analogy-vs.-Explicit">
<DESCRIPTION/>
</QUALITY_ITEM_DATA_ENTRY>
<QUALITY_ITEM_DATA_ENTRY RESULT="UNKNOWN" STUDY_ID="STD-Orrell-2006b-_x002d_-Errorless-vs.-Explicit">
<DESCRIPTION/>
</QUALITY_ITEM_DATA_ENTRY>
<QUALITY_ITEM_DATA_ENTRY MODIFIED="2016-07-12 11:29:16 +0200" MODIFIED_BY="[Empty name]" RESULT="NO" STUDY_ID="STD-Poolton-2005">
<DESCRIPTION>
<P>Implicit group did not accumulate less rules than explicit group</P>
<P>"..., but neither an effect of group (F(1, 33)=1.60, p=.22, eta-squared=.05) nor<BR/>an interaction (F(1, 33)=0.62, p=. 44, eta-squared=.02) was found. Fig. 3 indicates that more<BR/>rules were reported at the end of the experiment (mean=6.00) than after only three<BR/>blocks of learning (mean=4.66)." (p. 372)</P>
</DESCRIPTION>
</QUALITY_ITEM_DATA_ENTRY>
<QUALITY_ITEM_DATA_ENTRY MODIFIED="2016-07-03 21:34:31 +0200" MODIFIED_BY="[Empty name]" RESULT="YES" STUDY_ID="STD-Poolton-2006-_x002d_-Experiment-1">
<DESCRIPTION>
<P>Implicit (external focus) group reported less knowledge than explicit (internal focus) group.<BR/>
</P>
<P>"These results suggest that the internal group processed a greater<BR/>amount of internally referenced explicit information while putting." (p.93)</P>
</DESCRIPTION>
</QUALITY_ITEM_DATA_ENTRY>
<QUALITY_ITEM_DATA_ENTRY MODIFIED="2016-07-03 21:41:33 +0200" MODIFIED_BY="[Empty name]" RESULT="NO" STUDY_ID="STD-Poolton-2006-_x002d_-Experiment-2">
<DESCRIPTION>
<P>Overall, equal amount of knowledge for explicit and implicit group<BR/>"... MANOVA with repeated measures revealed no effect of Group (F1,37=1.78,<BR/>P=0.19), indicating that the overall number of rules reported by each group was equivalent (i.e. the<BR/>number of rules was comparable)." (p.95)</P>
</DESCRIPTION>
</QUALITY_ITEM_DATA_ENTRY>
<QUALITY_ITEM_DATA_ENTRY MODIFIED="2016-07-03 21:50:18 +0200" MODIFIED_BY="[Empty name]" RESULT="YES" STUDY_ID="STD-Poolton-2007a">
<DESCRIPTION>
<P>Implicit group reported less knowledge than explicit group:<BR/>
</P>
<P>"The analysis revealed a significant between conditions difference (t (43) = 3.00, p &lt; .005), with participants in the errorful<BR/>condition reporting more task-relevant knowledge (M = 4.45, SD = 2.86) than participants in the errorless condition (M = 2.35, SD = 1.75)." (p. 463)</P>
</DESCRIPTION>
</QUALITY_ITEM_DATA_ENTRY>
<QUALITY_ITEM_DATA_ENTRY MODIFIED="2016-07-03 21:55:34 +0200" MODIFIED_BY="[Empty name]" RESULT="YES" STUDY_ID="STD-Poolton-2007b">
<DESCRIPTION>
<P>Implicit group reported less knowledge than explicit group;</P>
<P>"Participants in the explicit condition reported significantly more mechanical rules (M = 5.75 rules) than participants in the analogy-learning condition (M = 3.29 rules). This finding indicates that learning by analogy suppressed the accrual of explicit knowledge." (p.379)</P>
</DESCRIPTION>
</QUALITY_ITEM_DATA_ENTRY>
<QUALITY_ITEM_DATA_ENTRY MODIFIED="2016-07-03 22:00:51 +0200" MODIFIED_BY="[Empty name]" RESULT="UNKNOWN" STUDY_ID="STD-Sanli-2014-_x002d_-Experiment-1">
<DESCRIPTION>
<P>Participants' explicit knowledge was not assessed</P>
</DESCRIPTION>
</QUALITY_ITEM_DATA_ENTRY>
<QUALITY_ITEM_DATA_ENTRY MODIFIED="2016-07-03 22:04:23 +0200" MODIFIED_BY="[Empty name]" RESULT="UNKNOWN" STUDY_ID="STD-Sanli-2014-_x002d_-Experiment-2">
<DESCRIPTION>
<P>Participants' explicit knowledge was not assessed</P>
</DESCRIPTION>
</QUALITY_ITEM_DATA_ENTRY>
<QUALITY_ITEM_DATA_ENTRY MODIFIED="2016-07-12 16:02:31 +0200" MODIFIED_BY="[Empty name]" RESULT="UNKNOWN" STUDY_ID="STD-Schucker-2010">
<DESCRIPTION>
<P>Participants' explicit knowledge was not assessed</P>
</DESCRIPTION>
</QUALITY_ITEM_DATA_ENTRY>
<QUALITY_ITEM_DATA_ENTRY MODIFIED="2016-07-03 22:19:52 +0200" MODIFIED_BY="[Empty name]" RESULT="YES" STUDY_ID="STD-Schucker-2013">
<DESCRIPTION>
<P>Implicit group reported fewer rules than explicit group</P>
<P>"An independent samples t test revealed that the number of explicit rules was significantly higher for the technical learning group (M = 3.38, SD = 1.23) than for the analogy learning group (M = 2.0, SD = 1.01), t (39) = 3.9, p &lt; 0.001, d = 1.6."</P>
</DESCRIPTION>
</QUALITY_ITEM_DATA_ENTRY>
<QUALITY_ITEM_DATA_ENTRY RESULT="UNKNOWN" STUDY_ID="STD-Sch_x00fc_cker-2010-_x002d_-Carry">
<DESCRIPTION/>
</QUALITY_ITEM_DATA_ENTRY>
<QUALITY_ITEM_DATA_ENTRY MODIFIED="2016-07-03 23:01:28 +0200" MODIFIED_BY="[Empty name]" RESULT="UNKNOWN" STUDY_ID="STD-Singer-1993">
<DESCRIPTION>
<P>No assessment of explicit knowledge was reported</P>
</DESCRIPTION>
</QUALITY_ITEM_DATA_ENTRY>
<QUALITY_ITEM_DATA_ENTRY MODIFIED="2016-07-03 23:05:57 +0200" MODIFIED_BY="[Empty name]" RESULT="UNKNOWN" STUDY_ID="STD-Totsika-2003">
<DESCRIPTION>
<P>No explicit knowledge assessment</P>
</DESCRIPTION>
</QUALITY_ITEM_DATA_ENTRY>
<QUALITY_ITEM_DATA_ENTRY MODIFIED="2017-03-17 13:12:19 +0100" MODIFIED_BY="[Empty name]" RESULT="YES" STUDY_ID="STD-Tse-2017">
<DESCRIPTION>
<P>Analogy groups reported less decl knowledge than explicit groups, in both age cohorts (p&lt;.05; p. 81)</P>
</DESCRIPTION>
</QUALITY_ITEM_DATA_ENTRY>
<QUALITY_ITEM_DATA_ENTRY RESULT="UNKNOWN" STUDY_ID="STD-Tse-2017-_x002d_-Old">
<DESCRIPTION/>
</QUALITY_ITEM_DATA_ENTRY>
<QUALITY_ITEM_DATA_ENTRY RESULT="UNKNOWN" STUDY_ID="STD-Tse-2017-_x002d_-Young">
<DESCRIPTION/>
</QUALITY_ITEM_DATA_ENTRY>
<QUALITY_ITEM_DATA_ENTRY MODIFIED="2016-07-03 23:11:28 +0200" MODIFIED_BY="[Empty name]" RESULT="UNKNOWN" STUDY_ID="STD-Wulf-2001">
<DESCRIPTION>
<P>No explicit knowledge assessment</P>
</DESCRIPTION>
</QUALITY_ITEM_DATA_ENTRY>
</QUALITY_ITEM_DATA>
</QUALITY_ITEM>
<QUALITY_ITEM CORE_ITEM="YES" ID="QIT-04" LEVEL="GROUP" MODIFIED="2017-08-16 11:30:48 +0200" MODIFIED_BY="[Empty name]" NO="4">
<NAME>Blinding of outcome assessment (detection bias)</NAME>
<DESCRIPTION>
<P>Detection bias due to knowledge of the allocated interventions by outcome assessors</P>
</DESCRIPTION>
<QUALITY_ITEM_DATA_ENTRY_GROUP ID="QIG-04.01" NO="1">
<NAME>All outcomes</NAME>
</QUALITY_ITEM_DATA_ENTRY_GROUP>
<QUALITY_ITEM_DATA>
<QUALITY_ITEM_DATA_ENTRY GROUP_ID="QIG-04.01" MODIFIED="2016-06-20 13:29:00 +0200" MODIFIED_BY="[Empty name]" RESULT="UNKNOWN" STUDY_ID="STD-Abdoli-2012">
<DESCRIPTION>
<P>Not described</P>
</DESCRIPTION>
</QUALITY_ITEM_DATA_ENTRY>
<QUALITY_ITEM_DATA_ENTRY GROUP_ID="QIG-04.01" MODIFIED="2016-06-20 13:18:55 +0200" MODIFIED_BY="[Empty name]" RESULT="UNKNOWN" STUDY_ID="STD-Chauvel-2012">
<DESCRIPTION>
<P>Not described</P>
</DESCRIPTION>
</QUALITY_ITEM_DATA_ENTRY>
<QUALITY_ITEM_DATA_ENTRY GROUP_ID="QIG-04.01" RESULT="UNKNOWN" STUDY_ID="STD-Chauvel-2012-_x002d_-Old">
<DESCRIPTION/>
</QUALITY_ITEM_DATA_ENTRY>
<QUALITY_ITEM_DATA_ENTRY GROUP_ID="QIG-04.01" RESULT="UNKNOWN" STUDY_ID="STD-Chauvel-2012-_x002d_-Young">
<DESCRIPTION/>
</QUALITY_ITEM_DATA_ENTRY>
<QUALITY_ITEM_DATA_ENTRY GROUP_ID="QIG-04.01" MODIFIED="2016-06-20 13:39:45 +0200" MODIFIED_BY="[Empty name]" RESULT="UNKNOWN" STUDY_ID="STD-Koedijker-2007-_x002d_-Analogy-vs.-Explicit-Learning">
<DESCRIPTION>
<P>Pre-test was blinded, as participants were not yet allocated to a group.Yet it is unclear whether the post-test was blinded or not</P>
</DESCRIPTION>
</QUALITY_ITEM_DATA_ENTRY>
<QUALITY_ITEM_DATA_ENTRY GROUP_ID="QIG-04.01" MODIFIED="2016-06-20 14:09:29 +0200" MODIFIED_BY="[Empty name]" RESULT="UNKNOWN" STUDY_ID="STD-Koedijker-2007-_x002d_-External-vs.-Internal-Focus">
<DESCRIPTION>
<P>Pre-test was blinded, as participants were not yet allocated to a group.Yet it is unclear whether the post-test was blinded or not</P>
</DESCRIPTION>
</QUALITY_ITEM_DATA_ENTRY>
<QUALITY_ITEM_DATA_ENTRY GROUP_ID="QIG-04.01" MODIFIED="2016-06-23 11:25:44 +0200" MODIFIED_BY="[Empty name]" RESULT="UNKNOWN" STUDY_ID="STD-Koedijker-2008">
<DESCRIPTION>
<P>Not clear whether outcome assessment was performed by blinded, independent observers. <BR/>
<BR/>(It is mentioned that two independent persons assessed the reliability of the scoring method though)</P>
<P>"A selection of 100 scores was rated by two independent observers. As a reliable measure of interrater reliability we computed the percentage error between the scores of the two observers (see Hughes &amp; Franks, 2004), resulting in an acceptable 4.0 % error." (p. 51)</P>
</DESCRIPTION>
</QUALITY_ITEM_DATA_ENTRY>
<QUALITY_ITEM_DATA_ENTRY GROUP_ID="QIG-04.01" MODIFIED="2016-06-20 14:26:40 +0200" MODIFIED_BY="[Empty name]" RESULT="UNKNOWN" STUDY_ID="STD-Lam-2009a">
<DESCRIPTION>
<P>Not described</P>
</DESCRIPTION>
</QUALITY_ITEM_DATA_ENTRY>
<QUALITY_ITEM_DATA_ENTRY GROUP_ID="QIG-04.01" MODIFIED="2016-06-23 11:45:16 +0200" MODIFIED_BY="[Empty name]" RESULT="UNKNOWN" STUDY_ID="STD-Lam-2009b">
<DESCRIPTION>
<P>Not described</P>
</DESCRIPTION>
</QUALITY_ITEM_DATA_ENTRY>
<QUALITY_ITEM_DATA_ENTRY GROUP_ID="QIG-04.01" MODIFIED="2016-06-23 12:00:05 +0200" MODIFIED_BY="[Empty name]" RESULT="UNKNOWN" STUDY_ID="STD-Lam-2010">
<DESCRIPTION>
<P>Not described</P>
</DESCRIPTION>
</QUALITY_ITEM_DATA_ENTRY>
<QUALITY_ITEM_DATA_ENTRY GROUP_ID="QIG-04.01" MODIFIED="2016-06-23 12:32:01 +0200" MODIFIED_BY="[Empty name]" RESULT="UNKNOWN" STUDY_ID="STD-Liao-2001-_x002d_-Experiment-1">
<DESCRIPTION>
<P>Not described</P>
<P>(one experimenter is said to have scored scores via remote video-link up, but is not stated to be independent or blind to group allocation)</P>
</DESCRIPTION>
</QUALITY_ITEM_DATA_ENTRY>
<QUALITY_ITEM_DATA_ENTRY GROUP_ID="QIG-04.01" MODIFIED="2016-06-23 12:48:50 +0200" MODIFIED_BY="[Empty name]" RESULT="UNKNOWN" STUDY_ID="STD-Masters-2008a">
<DESCRIPTION>
<P>Not described</P>
</DESCRIPTION>
</QUALITY_ITEM_DATA_ENTRY>
<QUALITY_ITEM_DATA_ENTRY GROUP_ID="QIG-04.01" MODIFIED="2016-07-03 10:09:07 +0200" MODIFIED_BY="[Empty name]" RESULT="UNKNOWN" STUDY_ID="STD-Masters-2008b">
<DESCRIPTION>
<P>Not described</P>
</DESCRIPTION>
</QUALITY_ITEM_DATA_ENTRY>
<QUALITY_ITEM_DATA_ENTRY GROUP_ID="QIG-04.01" MODIFIED="2016-07-03 10:36:45 +0200" MODIFIED_BY="[Empty name]" RESULT="UNKNOWN" STUDY_ID="STD-Maxwell-2001-_x002d_-Experiment-1">
<DESCRIPTION>
<P>Not described</P>
</DESCRIPTION>
</QUALITY_ITEM_DATA_ENTRY>
<QUALITY_ITEM_DATA_ENTRY GROUP_ID="QIG-04.01" MODIFIED="2016-07-03 10:54:34 +0200" MODIFIED_BY="[Empty name]" RESULT="UNKNOWN" STUDY_ID="STD-Maxwell-2001-_x002d_-Experiment-2">
<DESCRIPTION>
<P>Not described</P>
</DESCRIPTION>
</QUALITY_ITEM_DATA_ENTRY>
<QUALITY_ITEM_DATA_ENTRY GROUP_ID="QIG-04.01" MODIFIED="2016-07-03 11:01:01 +0200" MODIFIED_BY="[Empty name]" RESULT="UNKNOWN" STUDY_ID="STD-Maxwell-2002-_x002d_-Experiment-1">
<DESCRIPTION>
<P>Not described</P>
</DESCRIPTION>
</QUALITY_ITEM_DATA_ENTRY>
<QUALITY_ITEM_DATA_ENTRY GROUP_ID="QIG-04.01" MODIFIED="2016-07-03 11:09:25 +0200" MODIFIED_BY="[Empty name]" RESULT="UNKNOWN" STUDY_ID="STD-Maxwell-2002-_x002d_-Experiment-2">
<DESCRIPTION>
<P>Not described</P>
</DESCRIPTION>
</QUALITY_ITEM_DATA_ENTRY>
<QUALITY_ITEM_DATA_ENTRY GROUP_ID="QIG-04.01" MODIFIED="2016-07-03 16:55:20 +0200" MODIFIED_BY="[Empty name]" RESULT="UNKNOWN" STUDY_ID="STD-Orrell-2006a">
<DESCRIPTION>
<P>Not described</P>
</DESCRIPTION>
</QUALITY_ITEM_DATA_ENTRY>
<QUALITY_ITEM_DATA_ENTRY GROUP_ID="QIG-04.01" MODIFIED="2016-07-03 17:06:15 +0200" MODIFIED_BY="[Empty name]" RESULT="UNKNOWN" STUDY_ID="STD-Orrell-2006b">
<DESCRIPTION>
<P>Not described</P>
</DESCRIPTION>
</QUALITY_ITEM_DATA_ENTRY>
<QUALITY_ITEM_DATA_ENTRY GROUP_ID="QIG-04.01" RESULT="UNKNOWN" STUDY_ID="STD-Orrell-2006b-_x002d_-Analogy-vs.-Explicit">
<DESCRIPTION/>
</QUALITY_ITEM_DATA_ENTRY>
<QUALITY_ITEM_DATA_ENTRY GROUP_ID="QIG-04.01" RESULT="UNKNOWN" STUDY_ID="STD-Orrell-2006b-_x002d_-Errorless-vs.-Explicit">
<DESCRIPTION/>
</QUALITY_ITEM_DATA_ENTRY>
<QUALITY_ITEM_DATA_ENTRY GROUP_ID="QIG-04.01" MODIFIED="2016-07-03 19:44:14 +0200" MODIFIED_BY="[Empty name]" RESULT="UNKNOWN" STUDY_ID="STD-Poolton-2005">
<DESCRIPTION>
<P>Not described</P>
</DESCRIPTION>
</QUALITY_ITEM_DATA_ENTRY>
<QUALITY_ITEM_DATA_ENTRY GROUP_ID="QIG-04.01" MODIFIED="2016-07-03 20:47:53 +0200" MODIFIED_BY="[Empty name]" RESULT="UNKNOWN" STUDY_ID="STD-Poolton-2006-_x002d_-Experiment-1">
<DESCRIPTION>
<P>Not described</P>
</DESCRIPTION>
</QUALITY_ITEM_DATA_ENTRY>
<QUALITY_ITEM_DATA_ENTRY GROUP_ID="QIG-04.01" MODIFIED="2016-07-03 21:40:58 +0200" MODIFIED_BY="[Empty name]" RESULT="UNKNOWN" STUDY_ID="STD-Poolton-2006-_x002d_-Experiment-2">
<DESCRIPTION>
<P>Not described</P>
</DESCRIPTION>
</QUALITY_ITEM_DATA_ENTRY>
<QUALITY_ITEM_DATA_ENTRY GROUP_ID="QIG-04.01" MODIFIED="2016-07-03 21:50:27 +0200" MODIFIED_BY="[Empty name]" RESULT="UNKNOWN" STUDY_ID="STD-Poolton-2007a">
<DESCRIPTION>
<P>not described</P>
</DESCRIPTION>
</QUALITY_ITEM_DATA_ENTRY>
<QUALITY_ITEM_DATA_ENTRY GROUP_ID="QIG-04.01" MODIFIED="2016-07-03 21:52:51 +0200" MODIFIED_BY="[Empty name]" RESULT="UNKNOWN" STUDY_ID="STD-Poolton-2007b">
<DESCRIPTION>
<P>Not described</P>
</DESCRIPTION>
</QUALITY_ITEM_DATA_ENTRY>
<QUALITY_ITEM_DATA_ENTRY GROUP_ID="QIG-04.01" MODIFIED="2016-07-03 21:57:59 +0200" MODIFIED_BY="[Empty name]" RESULT="UNKNOWN" STUDY_ID="STD-Sanli-2014-_x002d_-Experiment-1">
<DESCRIPTION>
<P>Not described</P>
</DESCRIPTION>
</QUALITY_ITEM_DATA_ENTRY>
<QUALITY_ITEM_DATA_ENTRY GROUP_ID="QIG-04.01" MODIFIED="2016-07-03 22:04:23 +0200" MODIFIED_BY="[Empty name]" RESULT="UNKNOWN" STUDY_ID="STD-Sanli-2014-_x002d_-Experiment-2">
<DESCRIPTION>
<P>Not described</P>
</DESCRIPTION>
</QUALITY_ITEM_DATA_ENTRY>
<QUALITY_ITEM_DATA_ENTRY GROUP_ID="QIG-04.01" MODIFIED="2016-07-03 22:06:06 +0200" MODIFIED_BY="[Empty name]" RESULT="UNKNOWN" STUDY_ID="STD-Schucker-2010">
<DESCRIPTION>
<P>Not described</P>
</DESCRIPTION>
</QUALITY_ITEM_DATA_ENTRY>
<QUALITY_ITEM_DATA_ENTRY GROUP_ID="QIG-04.01" MODIFIED="2016-07-03 22:15:19 +0200" MODIFIED_BY="[Empty name]" RESULT="UNKNOWN" STUDY_ID="STD-Schucker-2013">
<DESCRIPTION>
<P>Not described</P>
</DESCRIPTION>
</QUALITY_ITEM_DATA_ENTRY>
<QUALITY_ITEM_DATA_ENTRY GROUP_ID="QIG-04.01" RESULT="UNKNOWN" STUDY_ID="STD-Sch_x00fc_cker-2010-_x002d_-Carry">
<DESCRIPTION/>
</QUALITY_ITEM_DATA_ENTRY>
<QUALITY_ITEM_DATA_ENTRY GROUP_ID="QIG-04.01" MODIFIED="2016-07-03 23:00:52 +0200" MODIFIED_BY="[Empty name]" RESULT="UNKNOWN" STUDY_ID="STD-Singer-1993">
<DESCRIPTION>
<P>Not described</P>
</DESCRIPTION>
</QUALITY_ITEM_DATA_ENTRY>
<QUALITY_ITEM_DATA_ENTRY GROUP_ID="QIG-04.01" MODIFIED="2016-07-03 23:05:37 +0200" MODIFIED_BY="[Empty name]" RESULT="UNKNOWN" STUDY_ID="STD-Totsika-2003">
<DESCRIPTION>
<P>Not described</P>
</DESCRIPTION>
</QUALITY_ITEM_DATA_ENTRY>
<QUALITY_ITEM_DATA_ENTRY GROUP_ID="QIG-04.01" MODIFIED="2017-03-17 13:12:23 +0100" MODIFIED_BY="[Empty name]" RESULT="UNKNOWN" STUDY_ID="STD-Tse-2017">
<DESCRIPTION>
<P>Not described</P>
</DESCRIPTION>
</QUALITY_ITEM_DATA_ENTRY>
<QUALITY_ITEM_DATA_ENTRY GROUP_ID="QIG-04.01" RESULT="UNKNOWN" STUDY_ID="STD-Tse-2017-_x002d_-Old">
<DESCRIPTION/>
</QUALITY_ITEM_DATA_ENTRY>
<QUALITY_ITEM_DATA_ENTRY GROUP_ID="QIG-04.01" RESULT="UNKNOWN" STUDY_ID="STD-Tse-2017-_x002d_-Young">
<DESCRIPTION/>
</QUALITY_ITEM_DATA_ENTRY>
<QUALITY_ITEM_DATA_ENTRY GROUP_ID="QIG-04.01" MODIFIED="2016-07-03 23:08:35 +0200" MODIFIED_BY="[Empty name]" RESULT="UNKNOWN" STUDY_ID="STD-Wulf-2001">
<DESCRIPTION>
<P>Not described</P>
</DESCRIPTION>
</QUALITY_ITEM_DATA_ENTRY>
</QUALITY_ITEM_DATA>
</QUALITY_ITEM>
<QUALITY_ITEM CORE_ITEM="YES" ID="QIT-05" LEVEL="GROUP" MODIFIED="2017-08-16 11:30:48 +0200" MODIFIED_BY="[Empty name]" NO="5">
<NAME>Incomplete outcome data (attrition bias)</NAME>
<DESCRIPTION>
<P>Attrition bias due to amount, nature or handling of incomplete outcome data</P>
</DESCRIPTION>
<QUALITY_ITEM_DATA_ENTRY_GROUP ID="QIG-05.01" NO="1">
<NAME>All outcomes</NAME>
</QUALITY_ITEM_DATA_ENTRY_GROUP>
<QUALITY_ITEM_DATA>
<QUALITY_ITEM_DATA_ENTRY GROUP_ID="QIG-05.01" MODIFIED="2016-06-22 14:23:47 +0200" MODIFIED_BY="[Empty name]" RESULT="UNKNOWN" STUDY_ID="STD-Abdoli-2012">
<DESCRIPTION>
<P>Not described<BR/>Authors only state that 30 female students participated in this study on page 1801.</P>
</DESCRIPTION>
</QUALITY_ITEM_DATA_ENTRY>
<QUALITY_ITEM_DATA_ENTRY GROUP_ID="QIG-05.01" MODIFIED="2016-07-12 10:09:34 +0200" MODIFIED_BY="[Empty name]" RESULT="UNKNOWN" STUDY_ID="STD-Chauvel-2012">
<DESCRIPTION>
<P>Not reported;<BR/>Although all participants enrolled in the study seemed to have completed the study, it is unclear from study description whether this is truly the case.</P>
</DESCRIPTION>
</QUALITY_ITEM_DATA_ENTRY>
<QUALITY_ITEM_DATA_ENTRY GROUP_ID="QIG-05.01" RESULT="UNKNOWN" STUDY_ID="STD-Chauvel-2012-_x002d_-Old">
<DESCRIPTION/>
</QUALITY_ITEM_DATA_ENTRY>
<QUALITY_ITEM_DATA_ENTRY GROUP_ID="QIG-05.01" RESULT="UNKNOWN" STUDY_ID="STD-Chauvel-2012-_x002d_-Young">
<DESCRIPTION/>
</QUALITY_ITEM_DATA_ENTRY>
<QUALITY_ITEM_DATA_ENTRY GROUP_ID="QIG-05.01" MODIFIED="2016-07-12 10:10:19 +0200" MODIFIED_BY="[Empty name]" RESULT="UNKNOWN" STUDY_ID="STD-Koedijker-2007-_x002d_-Analogy-vs.-Explicit-Learning">
<DESCRIPTION>
<P>Not reported;<BR/>Although all participants enrolled in the study seemed to have completed the study, it is unclear from study description whether this is truly the case.</P>
</DESCRIPTION>
</QUALITY_ITEM_DATA_ENTRY>
<QUALITY_ITEM_DATA_ENTRY GROUP_ID="QIG-05.01" MODIFIED="2016-07-12 10:10:26 +0200" MODIFIED_BY="[Empty name]" RESULT="UNKNOWN" STUDY_ID="STD-Koedijker-2007-_x002d_-External-vs.-Internal-Focus">
<DESCRIPTION>
<P>Not reported;<BR/>Although all participants enrolled in the study seemed to have completed the study, it is unclear from study description whether this is truly the case.</P>
</DESCRIPTION>
</QUALITY_ITEM_DATA_ENTRY>
<QUALITY_ITEM_DATA_ENTRY GROUP_ID="QIG-05.01" MODIFIED="2016-07-12 10:12:05 +0200" MODIFIED_BY="[Empty name]" RESULT="UNKNOWN" STUDY_ID="STD-Koedijker-2008">
<DESCRIPTION>
<P>Not reported;<BR/>Although all participants enrolled in the study seemed to have completed the study, it is unclear from study description whether this is truly the case.</P>
</DESCRIPTION>
</QUALITY_ITEM_DATA_ENTRY>
<QUALITY_ITEM_DATA_ENTRY GROUP_ID="QIG-05.01" MODIFIED="2016-07-12 10:12:21 +0200" MODIFIED_BY="[Empty name]" RESULT="UNKNOWN" STUDY_ID="STD-Lam-2009a">
<DESCRIPTION>
<P>Not reported;<BR/>Although all participants enrolled in the study seemed to have completed the study, it is unclear from study description whether this is truly the case.</P>
</DESCRIPTION>
</QUALITY_ITEM_DATA_ENTRY>
<QUALITY_ITEM_DATA_ENTRY GROUP_ID="QIG-05.01" MODIFIED="2016-07-12 10:14:46 +0200" MODIFIED_BY="[Empty name]" RESULT="UNKNOWN" STUDY_ID="STD-Lam-2009b">
<DESCRIPTION>
<P>Not reported;<BR/>Although all participants enrolled in the study seemed to have completed the study, it is unclear from study description whether this is truly the case.</P>
</DESCRIPTION>
</QUALITY_ITEM_DATA_ENTRY>
<QUALITY_ITEM_DATA_ENTRY GROUP_ID="QIG-05.01" MODIFIED="2016-07-12 10:15:08 +0200" MODIFIED_BY="[Empty name]" RESULT="UNKNOWN" STUDY_ID="STD-Lam-2010">
<DESCRIPTION>
<P>Not reported;<BR/>Although all participants enrolled in the study seemed to have completed the study, it is unclear from study description whether this is truly the case.</P>
</DESCRIPTION>
</QUALITY_ITEM_DATA_ENTRY>
<QUALITY_ITEM_DATA_ENTRY GROUP_ID="QIG-05.01" MODIFIED="2016-07-12 10:20:35 +0200" MODIFIED_BY="[Empty name]" RESULT="UNKNOWN" STUDY_ID="STD-Liao-2001-_x002d_-Experiment-1">
<DESCRIPTION>
<P>Not reported;<BR/>Although all participants enrolled in the study seemed to have completed the study, it is unclear from study description whether this is truly the case.</P>
</DESCRIPTION>
</QUALITY_ITEM_DATA_ENTRY>
<QUALITY_ITEM_DATA_ENTRY GROUP_ID="QIG-05.01" MODIFIED="2016-07-12 15:43:20 +0200" MODIFIED_BY="[Empty name]" RESULT="UNKNOWN" STUDY_ID="STD-Masters-2008a">
<DESCRIPTION>
<P>Not reported;<BR/>Although all participants enrolled in the study seemed to have completed the study, it is unclear from study description whether this is truly the case.</P>
</DESCRIPTION>
</QUALITY_ITEM_DATA_ENTRY>
<QUALITY_ITEM_DATA_ENTRY GROUP_ID="QIG-05.01" MODIFIED="2016-07-03 10:09:18 +0200" MODIFIED_BY="[Empty name]" RESULT="NO" STUDY_ID="STD-Masters-2008b">
<DESCRIPTION>
<P>Data seems to be missing for 6 participants.<BR/>"We asked forty-one participants (Mage = 20.51 years, SD = 1.17) to carry out 100 trials of a rugby passing<BR/>skill, either in an Errorless learning (n = 17) or an Errorful learning (n = 18) treatment condition."</P>
</DESCRIPTION>
</QUALITY_ITEM_DATA_ENTRY>
<QUALITY_ITEM_DATA_ENTRY GROUP_ID="QIG-05.01" MODIFIED="2016-07-12 10:26:00 +0200" MODIFIED_BY="[Empty name]" RESULT="UNKNOWN" STUDY_ID="STD-Maxwell-2001-_x002d_-Experiment-1">
<DESCRIPTION>
<P>Not reported;<BR/>Although all participants enrolled in the study seemed to have completed the study, it is unclear from study description whether this is truly the case.</P>
</DESCRIPTION>
</QUALITY_ITEM_DATA_ENTRY>
<QUALITY_ITEM_DATA_ENTRY GROUP_ID="QIG-05.01" MODIFIED="2016-07-12 10:26:12 +0200" MODIFIED_BY="[Empty name]" RESULT="UNKNOWN" STUDY_ID="STD-Maxwell-2001-_x002d_-Experiment-2">
<DESCRIPTION>
<P>Not reported;<BR/>Although all participants enrolled in the study seemed to have completed the study, it is unclear from study description whether this is truly the case.</P>
</DESCRIPTION>
</QUALITY_ITEM_DATA_ENTRY>
<QUALITY_ITEM_DATA_ENTRY GROUP_ID="QIG-05.01" MODIFIED="2016-07-12 10:27:46 +0200" MODIFIED_BY="[Empty name]" RESULT="UNKNOWN" STUDY_ID="STD-Maxwell-2002-_x002d_-Experiment-1">
<DESCRIPTION>
<P>Not reported;<BR/>Although all participants enrolled in the study seemed to have completed the study, it is unclear from study description whether this is truly the case.</P>
</DESCRIPTION>
</QUALITY_ITEM_DATA_ENTRY>
<QUALITY_ITEM_DATA_ENTRY GROUP_ID="QIG-05.01" MODIFIED="2016-07-12 10:27:59 +0200" MODIFIED_BY="[Empty name]" RESULT="UNKNOWN" STUDY_ID="STD-Maxwell-2002-_x002d_-Experiment-2">
<DESCRIPTION>
<P>Not reported;<BR/>Although all participants enrolled in the study seemed to have completed the study, it is unclear from study description whether this is truly the case.</P>
</DESCRIPTION>
</QUALITY_ITEM_DATA_ENTRY>
<QUALITY_ITEM_DATA_ENTRY GROUP_ID="QIG-05.01" MODIFIED="2016-07-03 17:02:08 +0200" MODIFIED_BY="[Empty name]" RESULT="YES" STUDY_ID="STD-Orrell-2006a">
<DESCRIPTION>
<P>no healthy participants were lost to follow up (only 2 stroke patients)</P>
</DESCRIPTION>
</QUALITY_ITEM_DATA_ENTRY>
<QUALITY_ITEM_DATA_ENTRY GROUP_ID="QIG-05.01" MODIFIED="2016-07-12 10:30:35 +0200" MODIFIED_BY="[Empty name]" RESULT="NO" STUDY_ID="STD-Orrell-2006b">
<DESCRIPTION>
<P>More than 10% of participants dropped out in analogy and discovery learning groups (without explanation of why these people had dropped out).</P>
<P>"During the course of the study six participants withdrew: two females and four males. Hence, the final groups were analogy learning n = 11 (5 males and 6 females), discovery learning n = 12 (6 males and 6 females) and errorless learning n = 13 (6 males and 7 females)." (p. 10)</P>
</DESCRIPTION>
</QUALITY_ITEM_DATA_ENTRY>
<QUALITY_ITEM_DATA_ENTRY GROUP_ID="QIG-05.01" RESULT="UNKNOWN" STUDY_ID="STD-Orrell-2006b-_x002d_-Analogy-vs.-Explicit">
<DESCRIPTION/>
</QUALITY_ITEM_DATA_ENTRY>
<QUALITY_ITEM_DATA_ENTRY GROUP_ID="QIG-05.01" RESULT="UNKNOWN" STUDY_ID="STD-Orrell-2006b-_x002d_-Errorless-vs.-Explicit">
<DESCRIPTION/>
</QUALITY_ITEM_DATA_ENTRY>
<QUALITY_ITEM_DATA_ENTRY GROUP_ID="QIG-05.01" MODIFIED="2016-07-12 11:29:03 +0200" MODIFIED_BY="[Empty name]" RESULT="UNKNOWN" STUDY_ID="STD-Poolton-2005">
<DESCRIPTION>
<P>Not reported;<BR/>Although all participants enrolled in the study seemed to have completed the study, it is unclear from study description whether this is truly the case.</P>
</DESCRIPTION>
</QUALITY_ITEM_DATA_ENTRY>
<QUALITY_ITEM_DATA_ENTRY GROUP_ID="QIG-05.01" MODIFIED="2016-07-12 11:30:15 +0200" MODIFIED_BY="[Empty name]" RESULT="UNKNOWN" STUDY_ID="STD-Poolton-2006-_x002d_-Experiment-1">
<DESCRIPTION>
<P>Not reported;<BR/>Although all participants enrolled in the study seemed to have completed the study, it is unclear from study description whether this is truly the case.</P>
</DESCRIPTION>
</QUALITY_ITEM_DATA_ENTRY>
<QUALITY_ITEM_DATA_ENTRY GROUP_ID="QIG-05.01" MODIFIED="2016-07-12 11:30:30 +0200" MODIFIED_BY="[Empty name]" RESULT="UNKNOWN" STUDY_ID="STD-Poolton-2006-_x002d_-Experiment-2">
<DESCRIPTION>
<P>Not reported;<BR/>Although all participants enrolled in the study seemed to have completed the study, it is unclear from study description whether this is truly the case.</P>
</DESCRIPTION>
</QUALITY_ITEM_DATA_ENTRY>
<QUALITY_ITEM_DATA_ENTRY GROUP_ID="QIG-05.01" MODIFIED="2016-08-16 14:27:07 +0200" MODIFIED_BY="[Empty name]" RESULT="YES" STUDY_ID="STD-Poolton-2007a">
<DESCRIPTION>
<P>The authors report that one person was excluded from analysis (outlier), but that all other participants completed experiment</P>
</DESCRIPTION>
</QUALITY_ITEM_DATA_ENTRY>
<QUALITY_ITEM_DATA_ENTRY GROUP_ID="QIG-05.01" MODIFIED="2016-07-12 11:34:25 +0200" MODIFIED_BY="[Empty name]" RESULT="UNKNOWN" STUDY_ID="STD-Poolton-2007b">
<DESCRIPTION>
<P>Not reported;<BR/>Although all participants enrolled in the study seemed to have completed the study, it is unclear from study description whether this is truly the case.</P>
</DESCRIPTION>
</QUALITY_ITEM_DATA_ENTRY>
<QUALITY_ITEM_DATA_ENTRY GROUP_ID="QIG-05.01" MODIFIED="2016-07-12 11:36:51 +0200" MODIFIED_BY="[Empty name]" RESULT="UNKNOWN" STUDY_ID="STD-Sanli-2014-_x002d_-Experiment-1">
<DESCRIPTION>
<P>Not reported;<BR/>Although all participants enrolled in the study seemed to have completed the study, it is unclear from study description whether this is truly the case.</P>
</DESCRIPTION>
</QUALITY_ITEM_DATA_ENTRY>
<QUALITY_ITEM_DATA_ENTRY GROUP_ID="QIG-05.01" MODIFIED="2016-07-12 11:37:23 +0200" MODIFIED_BY="[Empty name]" RESULT="UNKNOWN" STUDY_ID="STD-Sanli-2014-_x002d_-Experiment-2">
<DESCRIPTION>
<P>Not reported;<BR/>Although all participants enrolled in the study seemed to have completed the study, it is unclear from study description whether this is truly the case.</P>
</DESCRIPTION>
</QUALITY_ITEM_DATA_ENTRY>
<QUALITY_ITEM_DATA_ENTRY GROUP_ID="QIG-05.01" MODIFIED="2016-07-12 11:39:17 +0200" MODIFIED_BY="[Empty name]" RESULT="YES" STUDY_ID="STD-Schucker-2010">
<DESCRIPTION>
<P>Less than 10% of the participants in the analogy learning group dropped out/lacked retention tests.</P>
<P>"As not all the participants were present in the baseline<BR/>test after session one and the learning progress test<BR/>after session five the performance of only 46 participants<BR/>(25 in the analogy learning group and 21 in the<BR/>technical learning group) was analysed." (p. 196)</P>
</DESCRIPTION>
</QUALITY_ITEM_DATA_ENTRY>
<QUALITY_ITEM_DATA_ENTRY GROUP_ID="QIG-05.01" MODIFIED="2016-07-12 11:41:31 +0200" MODIFIED_BY="[Empty name]" RESULT="UNKNOWN" STUDY_ID="STD-Schucker-2013">
<DESCRIPTION>
<P>Not reported;<BR/>Although all participants enrolled in the study seemed to have completed the study, it is unclear from study description whether this is truly the case.</P>
</DESCRIPTION>
</QUALITY_ITEM_DATA_ENTRY>
<QUALITY_ITEM_DATA_ENTRY GROUP_ID="QIG-05.01" RESULT="UNKNOWN" STUDY_ID="STD-Sch_x00fc_cker-2010-_x002d_-Carry">
<DESCRIPTION/>
</QUALITY_ITEM_DATA_ENTRY>
<QUALITY_ITEM_DATA_ENTRY GROUP_ID="QIG-05.01" MODIFIED="2016-07-12 11:42:23 +0200" MODIFIED_BY="[Empty name]" RESULT="UNKNOWN" STUDY_ID="STD-Singer-1993">
<DESCRIPTION>
<P>Not reported;<BR/>Although all participants enrolled in the study seemed to have completed the study, it is unclear from study description whether this is truly the case.</P>
</DESCRIPTION>
</QUALITY_ITEM_DATA_ENTRY>
<QUALITY_ITEM_DATA_ENTRY GROUP_ID="QIG-05.01" MODIFIED="2016-07-12 11:46:34 +0200" MODIFIED_BY="[Empty name]" RESULT="UNKNOWN" STUDY_ID="STD-Totsika-2003">
<DESCRIPTION>
<P>Not described</P>
</DESCRIPTION>
</QUALITY_ITEM_DATA_ENTRY>
<QUALITY_ITEM_DATA_ENTRY GROUP_ID="QIG-05.01" MODIFIED="2017-03-17 13:13:43 +0100" MODIFIED_BY="[Empty name]" RESULT="UNKNOWN" STUDY_ID="STD-Tse-2017">
<DESCRIPTION>
<P>Not reported;</P>
<P>Although all participants enrolled in the study seemed to have completed the study, it is unclear from study description whether this is truly the case.</P>
</DESCRIPTION>
</QUALITY_ITEM_DATA_ENTRY>
<QUALITY_ITEM_DATA_ENTRY GROUP_ID="QIG-05.01" RESULT="UNKNOWN" STUDY_ID="STD-Tse-2017-_x002d_-Old">
<DESCRIPTION/>
</QUALITY_ITEM_DATA_ENTRY>
<QUALITY_ITEM_DATA_ENTRY GROUP_ID="QIG-05.01" RESULT="UNKNOWN" STUDY_ID="STD-Tse-2017-_x002d_-Young">
<DESCRIPTION/>
</QUALITY_ITEM_DATA_ENTRY>
<QUALITY_ITEM_DATA_ENTRY GROUP_ID="QIG-05.01" MODIFIED="2016-07-12 11:48:03 +0200" MODIFIED_BY="[Empty name]" RESULT="UNKNOWN" STUDY_ID="STD-Wulf-2001">
<DESCRIPTION>
<P>Not described</P>
</DESCRIPTION>
</QUALITY_ITEM_DATA_ENTRY>
</QUALITY_ITEM_DATA>
</QUALITY_ITEM>
<QUALITY_ITEM CORE_ITEM="YES" ID="QIT-06" LEVEL="STUDY" MODIFIED="2017-08-16 11:30:48 +0200" MODIFIED_BY="[Empty name]" NO="6">
<NAME>Selective reporting (reporting bias)</NAME>
<DESCRIPTION>
<P>Reporting bias due to selective outcome reporting</P>
</DESCRIPTION>
<QUALITY_ITEM_DATA>
<QUALITY_ITEM_DATA_ENTRY MODIFIED="2016-06-20 13:03:06 +0200" MODIFIED_BY="[Empty name]" RESULT="UNKNOWN" STUDY_ID="STD-Abdoli-2012">
<DESCRIPTION>
<P>no protocol was found</P>
</DESCRIPTION>
</QUALITY_ITEM_DATA_ENTRY>
<QUALITY_ITEM_DATA_ENTRY MODIFIED="2016-06-20 13:23:25 +0200" MODIFIED_BY="[Empty name]" RESULT="UNKNOWN" STUDY_ID="STD-Chauvel-2012">
<DESCRIPTION>
<P>No protocol found</P>
</DESCRIPTION>
</QUALITY_ITEM_DATA_ENTRY>
<QUALITY_ITEM_DATA_ENTRY RESULT="UNKNOWN" STUDY_ID="STD-Chauvel-2012-_x002d_-Old">
<DESCRIPTION/>
</QUALITY_ITEM_DATA_ENTRY>
<QUALITY_ITEM_DATA_ENTRY RESULT="UNKNOWN" STUDY_ID="STD-Chauvel-2012-_x002d_-Young">
<DESCRIPTION/>
</QUALITY_ITEM_DATA_ENTRY>
<QUALITY_ITEM_DATA_ENTRY MODIFIED="2016-06-20 14:02:50 +0200" MODIFIED_BY="[Empty name]" RESULT="UNKNOWN" STUDY_ID="STD-Koedijker-2007-_x002d_-Analogy-vs.-Explicit-Learning">
<DESCRIPTION>
<P>No protocol was found</P>
</DESCRIPTION>
</QUALITY_ITEM_DATA_ENTRY>
<QUALITY_ITEM_DATA_ENTRY MODIFIED="2016-06-20 14:09:29 +0200" MODIFIED_BY="[Empty name]" RESULT="UNKNOWN" STUDY_ID="STD-Koedijker-2007-_x002d_-External-vs.-Internal-Focus">
<DESCRIPTION>
<P>No protocol was found</P>
</DESCRIPTION>
</QUALITY_ITEM_DATA_ENTRY>
<QUALITY_ITEM_DATA_ENTRY MODIFIED="2016-06-23 11:30:55 +0200" MODIFIED_BY="[Empty name]" RESULT="UNKNOWN" STUDY_ID="STD-Koedijker-2008">
<DESCRIPTION>
<P>No protocol was found</P>
</DESCRIPTION>
</QUALITY_ITEM_DATA_ENTRY>
<QUALITY_ITEM_DATA_ENTRY MODIFIED="2016-06-20 14:26:40 +0200" MODIFIED_BY="[Empty name]" RESULT="UNKNOWN" STUDY_ID="STD-Lam-2009a">
<DESCRIPTION>
<P>No protocol was found</P>
</DESCRIPTION>
</QUALITY_ITEM_DATA_ENTRY>
<QUALITY_ITEM_DATA_ENTRY MODIFIED="2016-06-23 11:47:55 +0200" MODIFIED_BY="[Empty name]" RESULT="UNKNOWN" STUDY_ID="STD-Lam-2009b">
<DESCRIPTION>
<P>no protocol found</P>
</DESCRIPTION>
</QUALITY_ITEM_DATA_ENTRY>
<QUALITY_ITEM_DATA_ENTRY MODIFIED="2016-06-23 12:10:25 +0200" MODIFIED_BY="[Empty name]" RESULT="UNKNOWN" STUDY_ID="STD-Lam-2010">
<DESCRIPTION>
<P>no protocol found</P>
</DESCRIPTION>
</QUALITY_ITEM_DATA_ENTRY>
<QUALITY_ITEM_DATA_ENTRY MODIFIED="2016-06-23 12:32:20 +0200" MODIFIED_BY="[Empty name]" RESULT="UNKNOWN" STUDY_ID="STD-Liao-2001-_x002d_-Experiment-1">
<DESCRIPTION>
<P>No protocol was found</P>
</DESCRIPTION>
</QUALITY_ITEM_DATA_ENTRY>
<QUALITY_ITEM_DATA_ENTRY MODIFIED="2016-06-23 12:51:04 +0200" MODIFIED_BY="[Empty name]" RESULT="UNKNOWN" STUDY_ID="STD-Masters-2008a">
<DESCRIPTION>
<P>no protocol was found</P>
</DESCRIPTION>
</QUALITY_ITEM_DATA_ENTRY>
<QUALITY_ITEM_DATA_ENTRY MODIFIED="2016-07-03 10:09:36 +0200" MODIFIED_BY="[Empty name]" RESULT="UNKNOWN" STUDY_ID="STD-Masters-2008b">
<DESCRIPTION>
<P>No protocol found</P>
</DESCRIPTION>
</QUALITY_ITEM_DATA_ENTRY>
<QUALITY_ITEM_DATA_ENTRY MODIFIED="2016-07-03 10:42:52 +0200" MODIFIED_BY="[Empty name]" RESULT="UNKNOWN" STUDY_ID="STD-Maxwell-2001-_x002d_-Experiment-1">
<DESCRIPTION>
<P>no protocol found</P>
</DESCRIPTION>
</QUALITY_ITEM_DATA_ENTRY>
<QUALITY_ITEM_DATA_ENTRY MODIFIED="2016-07-03 10:56:44 +0200" MODIFIED_BY="[Empty name]" RESULT="UNKNOWN" STUDY_ID="STD-Maxwell-2001-_x002d_-Experiment-2">
<DESCRIPTION>
<P>No protocol was found</P>
</DESCRIPTION>
</QUALITY_ITEM_DATA_ENTRY>
<QUALITY_ITEM_DATA_ENTRY MODIFIED="2016-07-03 11:05:57 +0200" MODIFIED_BY="[Empty name]" RESULT="UNKNOWN" STUDY_ID="STD-Maxwell-2002-_x002d_-Experiment-1">
<DESCRIPTION>
<P>no protocol was found</P>
</DESCRIPTION>
</QUALITY_ITEM_DATA_ENTRY>
<QUALITY_ITEM_DATA_ENTRY MODIFIED="2016-07-03 11:10:52 +0200" MODIFIED_BY="[Empty name]" RESULT="UNKNOWN" STUDY_ID="STD-Maxwell-2002-_x002d_-Experiment-2">
<DESCRIPTION>
<P>No protocol known</P>
</DESCRIPTION>
</QUALITY_ITEM_DATA_ENTRY>
<QUALITY_ITEM_DATA_ENTRY MODIFIED="2016-07-03 17:02:14 +0200" MODIFIED_BY="[Empty name]" RESULT="UNKNOWN" STUDY_ID="STD-Orrell-2006a">
<DESCRIPTION>
<P>No protocol was found</P>
</DESCRIPTION>
</QUALITY_ITEM_DATA_ENTRY>
<QUALITY_ITEM_DATA_ENTRY MODIFIED="2016-07-03 17:04:51 +0200" MODIFIED_BY="[Empty name]" RESULT="UNKNOWN" STUDY_ID="STD-Orrell-2006b">
<DESCRIPTION>
<P>No protocol was found</P>
</DESCRIPTION>
</QUALITY_ITEM_DATA_ENTRY>
<QUALITY_ITEM_DATA_ENTRY RESULT="UNKNOWN" STUDY_ID="STD-Orrell-2006b-_x002d_-Analogy-vs.-Explicit">
<DESCRIPTION/>
</QUALITY_ITEM_DATA_ENTRY>
<QUALITY_ITEM_DATA_ENTRY RESULT="UNKNOWN" STUDY_ID="STD-Orrell-2006b-_x002d_-Errorless-vs.-Explicit">
<DESCRIPTION/>
</QUALITY_ITEM_DATA_ENTRY>
<QUALITY_ITEM_DATA_ENTRY MODIFIED="2016-07-03 20:43:50 +0200" MODIFIED_BY="[Empty name]" RESULT="UNKNOWN" STUDY_ID="STD-Poolton-2005">
<DESCRIPTION>
<P>no protocol was found</P>
</DESCRIPTION>
</QUALITY_ITEM_DATA_ENTRY>
<QUALITY_ITEM_DATA_ENTRY MODIFIED="2016-07-03 21:35:07 +0200" MODIFIED_BY="[Empty name]" RESULT="UNKNOWN" STUDY_ID="STD-Poolton-2006-_x002d_-Experiment-1">
<DESCRIPTION>
<P>no protocol found</P>
</DESCRIPTION>
</QUALITY_ITEM_DATA_ENTRY>
<QUALITY_ITEM_DATA_ENTRY MODIFIED="2016-07-03 21:42:03 +0200" MODIFIED_BY="[Empty name]" RESULT="UNKNOWN" STUDY_ID="STD-Poolton-2006-_x002d_-Experiment-2">
<DESCRIPTION>
<P>No protocol was found</P>
</DESCRIPTION>
</QUALITY_ITEM_DATA_ENTRY>
<QUALITY_ITEM_DATA_ENTRY MODIFIED="2016-07-03 21:51:14 +0200" MODIFIED_BY="[Empty name]" RESULT="UNKNOWN" STUDY_ID="STD-Poolton-2007a">
<DESCRIPTION>
<P>no protocol was found</P>
</DESCRIPTION>
</QUALITY_ITEM_DATA_ENTRY>
<QUALITY_ITEM_DATA_ENTRY MODIFIED="2016-07-03 21:56:08 +0200" MODIFIED_BY="[Empty name]" RESULT="UNKNOWN" STUDY_ID="STD-Poolton-2007b">
<DESCRIPTION>
<P>no protocol found</P>
</DESCRIPTION>
</QUALITY_ITEM_DATA_ENTRY>
<QUALITY_ITEM_DATA_ENTRY MODIFIED="2016-07-03 22:03:17 +0200" MODIFIED_BY="[Empty name]" RESULT="UNKNOWN" STUDY_ID="STD-Sanli-2014-_x002d_-Experiment-1">
<DESCRIPTION>
<P>No protocol was found</P>
</DESCRIPTION>
</QUALITY_ITEM_DATA_ENTRY>
<QUALITY_ITEM_DATA_ENTRY MODIFIED="2016-07-03 22:04:23 +0200" MODIFIED_BY="[Empty name]" RESULT="UNKNOWN" STUDY_ID="STD-Sanli-2014-_x002d_-Experiment-2">
<DESCRIPTION>
<P>No protocol was found</P>
</DESCRIPTION>
</QUALITY_ITEM_DATA_ENTRY>
<QUALITY_ITEM_DATA_ENTRY MODIFIED="2016-07-03 22:13:51 +0200" MODIFIED_BY="[Empty name]" RESULT="UNKNOWN" STUDY_ID="STD-Schucker-2010">
<DESCRIPTION>
<P>no protocol was found</P>
</DESCRIPTION>
</QUALITY_ITEM_DATA_ENTRY>
<QUALITY_ITEM_DATA_ENTRY MODIFIED="2016-07-03 22:24:58 +0200" MODIFIED_BY="[Empty name]" RESULT="UNKNOWN" STUDY_ID="STD-Schucker-2013">
<DESCRIPTION>
<P>no protocol was found</P>
</DESCRIPTION>
</QUALITY_ITEM_DATA_ENTRY>
<QUALITY_ITEM_DATA_ENTRY RESULT="UNKNOWN" STUDY_ID="STD-Sch_x00fc_cker-2010-_x002d_-Carry">
<DESCRIPTION/>
</QUALITY_ITEM_DATA_ENTRY>
<QUALITY_ITEM_DATA_ENTRY MODIFIED="2016-07-03 23:02:06 +0200" MODIFIED_BY="[Empty name]" RESULT="UNKNOWN" STUDY_ID="STD-Singer-1993">
<DESCRIPTION>
<P>no protocol found</P>
</DESCRIPTION>
</QUALITY_ITEM_DATA_ENTRY>
<QUALITY_ITEM_DATA_ENTRY MODIFIED="2016-07-03 23:06:03 +0200" MODIFIED_BY="[Empty name]" RESULT="UNKNOWN" STUDY_ID="STD-Totsika-2003">
<DESCRIPTION>
<P>No protocol found</P>
</DESCRIPTION>
</QUALITY_ITEM_DATA_ENTRY>
<QUALITY_ITEM_DATA_ENTRY MODIFIED="2017-03-17 13:12:37 +0100" MODIFIED_BY="[Empty name]" RESULT="UNKNOWN" STUDY_ID="STD-Tse-2017">
<DESCRIPTION>
<P>No protocol registered/found</P>
</DESCRIPTION>
</QUALITY_ITEM_DATA_ENTRY>
<QUALITY_ITEM_DATA_ENTRY RESULT="UNKNOWN" STUDY_ID="STD-Tse-2017-_x002d_-Old">
<DESCRIPTION/>
</QUALITY_ITEM_DATA_ENTRY>
<QUALITY_ITEM_DATA_ENTRY RESULT="UNKNOWN" STUDY_ID="STD-Tse-2017-_x002d_-Young">
<DESCRIPTION/>
</QUALITY_ITEM_DATA_ENTRY>
<QUALITY_ITEM_DATA_ENTRY MODIFIED="2016-07-03 23:11:18 +0200" MODIFIED_BY="[Empty name]" RESULT="UNKNOWN" STUDY_ID="STD-Wulf-2001">
<DESCRIPTION>
<P>No protocol was found</P>
</DESCRIPTION>
</QUALITY_ITEM_DATA_ENTRY>
</QUALITY_ITEM_DATA>
</QUALITY_ITEM>
<QUALITY_ITEM CORE_ITEM="YES" ID="QIT-07" LEVEL="STUDY" MODIFIED="2017-08-16 11:30:48 +0200" MODIFIED_BY="[Empty name]" NO="7">
<NAME>Other bias</NAME>
<DESCRIPTION>
<P>Bias due to problems not covered elsewhere in the table</P>
</DESCRIPTION>
<QUALITY_ITEM_DATA>
<QUALITY_ITEM_DATA_ENTRY MODIFIED="2016-06-20 14:09:11 +0200" MODIFIED_BY="[Empty name]" RESULT="NO" STUDY_ID="STD-Abdoli-2012">
<DESCRIPTION>
<P>No pretest was performed, so difficult to say whether groups were balanced with regard to baseline performance.</P>
</DESCRIPTION>
</QUALITY_ITEM_DATA_ENTRY>
<QUALITY_ITEM_DATA_ENTRY MODIFIED="2016-06-20 14:09:04 +0200" MODIFIED_BY="[Empty name]" RESULT="NO" STUDY_ID="STD-Chauvel-2012">
<DESCRIPTION>
<P>No pretest on golf-task</P>
</DESCRIPTION>
</QUALITY_ITEM_DATA_ENTRY>
<QUALITY_ITEM_DATA_ENTRY RESULT="UNKNOWN" STUDY_ID="STD-Chauvel-2012-_x002d_-Old">
<DESCRIPTION/>
</QUALITY_ITEM_DATA_ENTRY>
<QUALITY_ITEM_DATA_ENTRY RESULT="UNKNOWN" STUDY_ID="STD-Chauvel-2012-_x002d_-Young">
<DESCRIPTION/>
</QUALITY_ITEM_DATA_ENTRY>
<QUALITY_ITEM_DATA_ENTRY MODIFIED="2016-08-12 12:08:17 +0200" MODIFIED_BY="[Empty name]" RESULT="NO" STUDY_ID="STD-Koedijker-2007-_x002d_-Analogy-vs.-Explicit-Learning">
<DESCRIPTION>
<P>Pretest was performed, and showed significant better single-task motor performance for explicit than for analogy group (p=.0493)</P>
</DESCRIPTION>
</QUALITY_ITEM_DATA_ENTRY>
<QUALITY_ITEM_DATA_ENTRY MODIFIED="2016-08-12 12:15:20 +0200" MODIFIED_BY="[Empty name]" RESULT="YES" STUDY_ID="STD-Koedijker-2007-_x002d_-External-vs.-Internal-Focus">
<DESCRIPTION>
<P>Pretest was performed (and no significant differences were evident between the groups; p=.70)</P>
</DESCRIPTION>
</QUALITY_ITEM_DATA_ENTRY>
<QUALITY_ITEM_DATA_ENTRY MODIFIED="2016-06-23 11:36:09 +0200" MODIFIED_BY="[Empty name]" RESULT="YES" STUDY_ID="STD-Koedijker-2008">
<DESCRIPTION>
<P>Pretest was conducted, and showed no clear differences in baseline performance (Table 3.2a, pretest performance scores were not statistically different).</P>
</DESCRIPTION>
</QUALITY_ITEM_DATA_ENTRY>
<QUALITY_ITEM_DATA_ENTRY MODIFIED="2016-06-20 14:26:47 +0200" MODIFIED_BY="[Empty name]" RESULT="NO" STUDY_ID="STD-Lam-2009a">
<DESCRIPTION>
<P>No pretest was conducted</P>
</DESCRIPTION>
</QUALITY_ITEM_DATA_ENTRY>
<QUALITY_ITEM_DATA_ENTRY MODIFIED="2016-06-23 11:48:40 +0200" MODIFIED_BY="[Empty name]" RESULT="NO" STUDY_ID="STD-Lam-2009b">
<DESCRIPTION>
<P>No pretest was performed.</P>
</DESCRIPTION>
</QUALITY_ITEM_DATA_ENTRY>
<QUALITY_ITEM_DATA_ENTRY MODIFIED="2016-06-23 12:10:41 +0200" MODIFIED_BY="[Empty name]" RESULT="NO" STUDY_ID="STD-Lam-2010">
<DESCRIPTION>
<P>Pretest was conducted, but results were not reported.</P>
</DESCRIPTION>
</QUALITY_ITEM_DATA_ENTRY>
<QUALITY_ITEM_DATA_ENTRY MODIFIED="2016-06-23 12:32:14 +0200" MODIFIED_BY="[Empty name]" RESULT="NO" STUDY_ID="STD-Liao-2001-_x002d_-Experiment-1">
<DESCRIPTION>
<P>No pretest was performed</P>
</DESCRIPTION>
</QUALITY_ITEM_DATA_ENTRY>
<QUALITY_ITEM_DATA_ENTRY MODIFIED="2016-06-23 12:52:22 +0200" MODIFIED_BY="[Empty name]" RESULT="NO" STUDY_ID="STD-Masters-2008a">
<DESCRIPTION>
<P>No pretest conducted; no results presented of performance on cognitive dual-task</P>
</DESCRIPTION>
</QUALITY_ITEM_DATA_ENTRY>
<QUALITY_ITEM_DATA_ENTRY MODIFIED="2016-07-03 10:09:58 +0200" MODIFIED_BY="[Empty name]" RESULT="NO" STUDY_ID="STD-Masters-2008b">
<DESCRIPTION>
<P>No pretest was conducted</P>
</DESCRIPTION>
</QUALITY_ITEM_DATA_ENTRY>
<QUALITY_ITEM_DATA_ENTRY MODIFIED="2016-07-12 10:25:46 +0200" MODIFIED_BY="[Empty name]" RESULT="NO" STUDY_ID="STD-Maxwell-2001-_x002d_-Experiment-1">
<DESCRIPTION>
<P>No pretest was conducted</P>
</DESCRIPTION>
</QUALITY_ITEM_DATA_ENTRY>
<QUALITY_ITEM_DATA_ENTRY MODIFIED="2016-07-03 10:56:38 +0200" MODIFIED_BY="[Empty name]" RESULT="NO" STUDY_ID="STD-Maxwell-2001-_x002d_-Experiment-2">
<DESCRIPTION>
<P>No pretest was conducted</P>
</DESCRIPTION>
</QUALITY_ITEM_DATA_ENTRY>
<QUALITY_ITEM_DATA_ENTRY MODIFIED="2016-07-03 11:06:05 +0200" MODIFIED_BY="[Empty name]" RESULT="NO" STUDY_ID="STD-Maxwell-2002-_x002d_-Experiment-1">
<DESCRIPTION>
<P>No pretest was conducted</P>
</DESCRIPTION>
</QUALITY_ITEM_DATA_ENTRY>
<QUALITY_ITEM_DATA_ENTRY MODIFIED="2016-07-03 13:18:54 +0200" MODIFIED_BY="[Empty name]" RESULT="NO" STUDY_ID="STD-Maxwell-2002-_x002d_-Experiment-2">
<DESCRIPTION>
<P>No pretest was conducted</P>
</DESCRIPTION>
</QUALITY_ITEM_DATA_ENTRY>
<QUALITY_ITEM_DATA_ENTRY MODIFIED="2016-07-03 17:02:24 +0200" MODIFIED_BY="[Empty name]" RESULT="NO" STUDY_ID="STD-Orrell-2006a">
<DESCRIPTION>
<P>No pretest was conducted</P>
</DESCRIPTION>
</QUALITY_ITEM_DATA_ENTRY>
<QUALITY_ITEM_DATA_ENTRY MODIFIED="2016-07-03 17:04:45 +0200" MODIFIED_BY="[Empty name]" RESULT="NO" STUDY_ID="STD-Orrell-2006b">
<DESCRIPTION>
<P>No pretest was conducted</P>
</DESCRIPTION>
</QUALITY_ITEM_DATA_ENTRY>
<QUALITY_ITEM_DATA_ENTRY RESULT="UNKNOWN" STUDY_ID="STD-Orrell-2006b-_x002d_-Analogy-vs.-Explicit">
<DESCRIPTION/>
</QUALITY_ITEM_DATA_ENTRY>
<QUALITY_ITEM_DATA_ENTRY RESULT="UNKNOWN" STUDY_ID="STD-Orrell-2006b-_x002d_-Errorless-vs.-Explicit">
<DESCRIPTION/>
</QUALITY_ITEM_DATA_ENTRY>
<QUALITY_ITEM_DATA_ENTRY MODIFIED="2016-07-03 20:43:39 +0200" MODIFIED_BY="[Empty name]" RESULT="NO" STUDY_ID="STD-Poolton-2005">
<DESCRIPTION>
<P>No pretest was conducted</P>
</DESCRIPTION>
</QUALITY_ITEM_DATA_ENTRY>
<QUALITY_ITEM_DATA_ENTRY MODIFIED="2016-07-03 21:35:16 +0200" MODIFIED_BY="[Empty name]" RESULT="NO" STUDY_ID="STD-Poolton-2006-_x002d_-Experiment-1">
<DESCRIPTION>
<P>no pretest was conducted</P>
</DESCRIPTION>
</QUALITY_ITEM_DATA_ENTRY>
<QUALITY_ITEM_DATA_ENTRY MODIFIED="2016-07-03 21:41:58 +0200" MODIFIED_BY="[Empty name]" RESULT="NO" STUDY_ID="STD-Poolton-2006-_x002d_-Experiment-2">
<DESCRIPTION>
<P>No pretest (without intervention)</P>
</DESCRIPTION>
</QUALITY_ITEM_DATA_ENTRY>
<QUALITY_ITEM_DATA_ENTRY MODIFIED="2016-07-12 11:33:33 +0200" MODIFIED_BY="[Empty name]" RESULT="NO" STUDY_ID="STD-Poolton-2007a">
<DESCRIPTION>
<P>no pretest (only comparison with baseline performance of control group)</P>
</DESCRIPTION>
</QUALITY_ITEM_DATA_ENTRY>
<QUALITY_ITEM_DATA_ENTRY MODIFIED="2016-07-03 21:56:18 +0200" MODIFIED_BY="[Empty name]" RESULT="NO" STUDY_ID="STD-Poolton-2007b">
<DESCRIPTION>
<P>no pretest was conducted</P>
</DESCRIPTION>
</QUALITY_ITEM_DATA_ENTRY>
<QUALITY_ITEM_DATA_ENTRY MODIFIED="2016-07-03 22:03:24 +0200" MODIFIED_BY="[Empty name]" RESULT="NO" STUDY_ID="STD-Sanli-2014-_x002d_-Experiment-1">
<DESCRIPTION>
<P>No pretest was conducted</P>
</DESCRIPTION>
</QUALITY_ITEM_DATA_ENTRY>
<QUALITY_ITEM_DATA_ENTRY MODIFIED="2016-07-12 11:37:39 +0200" MODIFIED_BY="[Empty name]" RESULT="NO" STUDY_ID="STD-Sanli-2014-_x002d_-Experiment-2">
<DESCRIPTION>
<P>No pretest was conducted</P>
</DESCRIPTION>
</QUALITY_ITEM_DATA_ENTRY>
<QUALITY_ITEM_DATA_ENTRY MODIFIED="2016-07-03 22:13:44 +0200" MODIFIED_BY="[Empty name]" RESULT="YES" STUDY_ID="STD-Schucker-2010">
<DESCRIPTION>
<P>Pretest was conducted, no significant differences at baseline (p=.21; self-calculated based on means and sds in table 1, p 196).</P>
</DESCRIPTION>
</QUALITY_ITEM_DATA_ENTRY>
<QUALITY_ITEM_DATA_ENTRY MODIFIED="2016-07-03 22:24:59 +0200" MODIFIED_BY="[Empty name]" RESULT="NO" STUDY_ID="STD-Schucker-2013">
<DESCRIPTION>
<P>No pretest was conducted</P>
</DESCRIPTION>
</QUALITY_ITEM_DATA_ENTRY>
<QUALITY_ITEM_DATA_ENTRY RESULT="UNKNOWN" STUDY_ID="STD-Sch_x00fc_cker-2010-_x002d_-Carry">
<DESCRIPTION/>
</QUALITY_ITEM_DATA_ENTRY>
<QUALITY_ITEM_DATA_ENTRY MODIFIED="2016-07-03 23:02:14 +0200" MODIFIED_BY="[Empty name]" RESULT="NO" STUDY_ID="STD-Singer-1993">
<DESCRIPTION>
<P>No pretest was conducted</P>
</DESCRIPTION>
</QUALITY_ITEM_DATA_ENTRY>
<QUALITY_ITEM_DATA_ENTRY MODIFIED="2016-07-12 11:46:44 +0200" MODIFIED_BY="[Empty name]" RESULT="NO" STUDY_ID="STD-Totsika-2003">
<DESCRIPTION>
<P>No pretest conducted</P>
</DESCRIPTION>
</QUALITY_ITEM_DATA_ENTRY>
<QUALITY_ITEM_DATA_ENTRY MODIFIED="2017-03-17 13:13:09 +0100" MODIFIED_BY="[Empty name]" RESULT="NO" STUDY_ID="STD-Tse-2017">
<DESCRIPTION>
<P>No pretest was administered.</P>
</DESCRIPTION>
</QUALITY_ITEM_DATA_ENTRY>
<QUALITY_ITEM_DATA_ENTRY RESULT="UNKNOWN" STUDY_ID="STD-Tse-2017-_x002d_-Old">
<DESCRIPTION/>
</QUALITY_ITEM_DATA_ENTRY>
<QUALITY_ITEM_DATA_ENTRY RESULT="UNKNOWN" STUDY_ID="STD-Tse-2017-_x002d_-Young">
<DESCRIPTION/>
</QUALITY_ITEM_DATA_ENTRY>
<QUALITY_ITEM_DATA_ENTRY MODIFIED="2016-07-03 23:11:19 +0200" MODIFIED_BY="[Empty name]" RESULT="NO" STUDY_ID="STD-Wulf-2001">
<DESCRIPTION>
<P>no pretest, baseline assessment of balance board performance (only for the dual-task)</P>
</DESCRIPTION>
</QUALITY_ITEM_DATA_ENTRY>
</QUALITY_ITEM_DATA>
</QUALITY_ITEM>
</QUALITY_ITEMS>
<SOF_TABLES/>
<ADDITIONAL_TABLES/>
<ANALYSES_AND_DATA CALCULATED_DATA="YES" MODIFIED="2017-10-30 23:38:24 +0100" MODIFIED_BY="[Empty name]">
<COMPARISON ID="CMP-001" MODIFIED="2017-10-30 23:38:24 +0100" MODIFIED_BY="[Empty name]" NO="1">
<NAME>Implicit vs. Explicit</NAME>
<CONT_OUTCOME CHI2="92.29156304102588" CI_END="0.6376013006255175" CI_START="0.255534027629802" CI_STUDY="95" CI_TOTAL="95" DF="18" EFFECT_MEASURE="SMD" EFFECT_SIZE="0.44656766412765975" ESTIMABLE="YES" I2="80.49659209694113" I2_Q="0.0" ID="CMP-001.02" MODIFIED="2017-10-30 23:38:24 +0100" MODIFIED_BY="[Empty name]" NO="2" P_CHI2="5.5857540814940876E-12" P_Q="1.0" P_Z="4.612374770091746E-6" Q="0.0" RANDOM="NO" SCALE="10.458441365576117" SORT_BY="STUDY" STUDIES="19" SUBGROUPS="NO" SUBGROUP_TEST="YES" TAU2="0.0" TOTALS="YES" TOTAL_1="246" TOTAL_2="243" UNITS="" WEIGHT="100.00000000000004" Z="4.581688096379863">
<NAME>Funnel plot - Absolute Motor Dual-Task Performance</NAME>
<GROUP_LABEL_1>Implicit</GROUP_LABEL_1>
<GROUP_LABEL_2>Explicit</GROUP_LABEL_2>
<GRAPH_LABEL_1>Favours Explicit Learning</GRAPH_LABEL_1>
<GRAPH_LABEL_2>Favours Implicit Learning</GRAPH_LABEL_2>
<CONT_DATA CI_END="4.672820879772979" CI_START="1.8232523038982633" EFFECT_SIZE="3.248036591835621" ESTIMABLE="YES" MEAN_1="46.3" MEAN_2="31.2" MODIFIED="2017-08-16 11:54:21 +0200" MODIFIED_BY="[Empty name]" ORDER="18" SD_1="5.3" SD_2="3.4" SE="0.7269441169204507" STUDY_ID="STD-Abdoli-2012" TOTAL_1="10" TOTAL_2="10" WEIGHT="1.797717522127302"/>
<CONT_DATA CI_END="1.5339116087043732" CI_START="-0.1247352071918244" EFFECT_SIZE="0.7045882007562744" ESTIMABLE="YES" MEAN_1="26.5" MEAN_2="21.5" MODIFIED="2017-08-16 11:34:29 +0200" MODIFIED_BY="[Empty name]" ORDER="26" SD_1="7.0" SD_2="6.7" SE="0.42313196287773447" STUDY_ID="STD-Chauvel-2012-_x002d_-Old" TOTAL_1="12" TOTAL_2="12" WEIGHT="5.306056114274875"/>
<CONT_DATA CI_END="0.6768433700244925" CI_START="-0.9253062835219197" EFFECT_SIZE="-0.1242314567487136" ESTIMABLE="YES" MEAN_1="26.9" MEAN_2="27.5" MODIFIED="2017-08-16 11:54:18 +0200" MODIFIED_BY="[Empty name]" ORDER="27" SD_1="5.0" SD_2="4.3" SE="0.40871915662327574" STUDY_ID="STD-Chauvel-2012-_x002d_-Young" TOTAL_1="12" TOTAL_2="12" WEIGHT="5.6868728320373085"/>
<CONT_DATA CI_END="1.4070240069195856" CI_START="-0.5273616297539688" EFFECT_SIZE="0.43983118858280845" ESTIMABLE="YES" MEAN_1="3.09" MEAN_2="2.43" MODIFIED="2017-08-16 11:31:54 +0200" MODIFIED_BY="[Empty name]" ORDER="24" SD_1="1.66" SD_2="1.18" SE="0.4934747913563059" STUDY_ID="STD-Koedijker-2007-_x002d_-Analogy-vs.-Explicit-Learning" TOTAL_1="8" TOTAL_2="9" WEIGHT="3.9011581772805792"/>
<CONT_DATA CI_END="0.9130684163392941" CI_START="-0.991914188054541" EFFECT_SIZE="-0.039422885857623435" ESTIMABLE="YES" MEAN_1="2.18" MEAN_2="2.22" MODIFIED="2017-08-16 11:54:18 +0200" MODIFIED_BY="[Empty name]" ORDER="25" SD_1="0.92" SD_2="1.01" SE="0.4859738799845545" STUDY_ID="STD-Koedijker-2007-_x002d_-External-vs.-Internal-Focus" TOTAL_1="9" TOTAL_2="8" WEIGHT="4.022514782752137"/>
<CONT_DATA CI_END="0.5410917279341849" CI_START="-1.5290155545450996" EFFECT_SIZE="-0.4939619133054573" ESTIMABLE="YES" MEAN_1="4.24" MEAN_2="4.84" MODIFIED="2017-08-16 11:32:12 +0200" MODIFIED_BY="[Empty name]" ORDER="28" SD_1="1.06" SD_2="1.21" SE="0.5280982963993284" STUDY_ID="STD-Koedijker-2008" TOTAL_1="7" TOTAL_2="8" WEIGHT="3.4063868760826046"/>
<CONT_DATA CI_END="3.1323306082847466" CI_START="0.7848253056877044" EFFECT_SIZE="1.9585779569862254" ESTIMABLE="YES" MEAN_1="65.7" MEAN_2="59.3" MODIFIED="2017-08-16 11:31:41 +0200" MODIFIED_BY="[Empty name]" ORDER="29" SD_1="4.1" SD_2="1.6" SE="0.5988643977934963" STUDY_ID="STD-Lam-2009b" TOTAL_1="9" TOTAL_2="9" WEIGHT="2.648905794557333"/>
<CONT_DATA CI_END="0.8192876890574383" CI_START="-0.4898408104172567" EFFECT_SIZE="0.16472343932009084" ESTIMABLE="YES" MEAN_1="94.9" MEAN_2="88.8" MODIFIED="2017-08-16 11:32:31 +0200" MODIFIED_BY="[Empty name]" ORDER="30" SD_1="37.0" SD_2="35.4" SE="0.3339674886377845" STUDY_ID="STD-Lam-2010" TOTAL_1="18" TOTAL_2="18" WEIGHT="8.517558445713565"/>
<CONT_DATA CI_END="1.2217087531892878" CI_START="-0.39873034460499707" EFFECT_SIZE="0.41148920429214536" ESTIMABLE="YES" MEAN_1="785.2" MEAN_2="761.9" MODIFIED="2017-08-16 11:32:25 +0200" MODIFIED_BY="[Empty name]" ORDER="31" SD_1="45.1" SD_2="62.8" SE="0.4133849169107447" STUDY_ID="STD-Masters-2008a" TOTAL_1="12" TOTAL_2="12" WEIGHT="5.559224987375643"/>
<CONT_DATA CI_END="1.3792552808996534" CI_START="0.009305416644461495" EFFECT_SIZE="0.6942803487720575" ESTIMABLE="YES" MEAN_1="66.0" MEAN_2="38.8" MODIFIED="2017-08-16 11:32:19 +0200" MODIFIED_BY="[Empty name]" ORDER="32" SD_1="37.5" SD_2="39.0" SE="0.3494834280275509" STUDY_ID="STD-Masters-2008b" TOTAL_1="17" TOTAL_2="18" WEIGHT="7.7780428231261505"/>
<CONT_DATA CI_END="2.3189512893760713" CI_START="0.3327146282268635" EFFECT_SIZE="1.3258329588014675" ESTIMABLE="YES" MEAN_1="41.6" MEAN_2="32.8" MODIFIED="2017-08-16 11:54:20 +0200" MODIFIED_BY="[Empty name]" ORDER="33" SD_1="6.7" SD_2="5.9" SE="0.5067023365777099" STUDY_ID="STD-Maxwell-2001-_x002d_-Experiment-1" TOTAL_1="11" TOTAL_2="9" WEIGHT="3.7001360245333794"/>
<CONT_DATA CI_END="1.4402442083376188" CI_START="-0.8417101723222713" EFFECT_SIZE="0.2992670180076737" ESTIMABLE="YES" MEAN_1="3.75" MEAN_2="3.63" MODIFIED="2017-08-16 11:32:39 +0200" MODIFIED_BY="[Empty name]" ORDER="34" SD_1="0.36" SD_2="0.38" SE="0.58214191655042" STUDY_ID="STD-Orrell-2006a" TOTAL_1="6" TOTAL_2="6" WEIGHT="2.8032753692981855"/>
<CONT_DATA CI_END="-0.7014575316197986" CI_START="-2.653866434778486" EFFECT_SIZE="-1.6776619831991422" ESTIMABLE="YES" MEAN_1="6.41" MEAN_2="7.08" MODIFIED="2017-08-16 11:53:53 +0200" MODIFIED_BY="[Empty name]" ORDER="36" SD_1="0.28" SD_2="0.46" SE="0.4980726479055328" STUDY_ID="STD-Orrell-2006b-_x002d_-Analogy-vs.-Explicit" TOTAL_1="11" TOTAL_2="12" WEIGHT="3.8294651219755447"/>
<CONT_DATA CI_END="1.5317758457673407" CI_START="-0.09623580066602722" EFFECT_SIZE="0.7177700225506567" ESTIMABLE="YES" MEAN_1="7.41" MEAN_2="7.08" MODIFIED="2017-08-16 11:54:20 +0200" MODIFIED_BY="[Empty name]" ORDER="37" SD_1="0.43" SD_2="0.46" SE="0.415316725020183" STUDY_ID="STD-Orrell-2006b-_x002d_-Errorless-vs.-Explicit" TOTAL_1="13" TOTAL_2="12" WEIGHT="5.507628802117837"/>
<CONT_DATA CI_END="0.5707799792541236" CI_START="-0.6541110773243864" EFFECT_SIZE="-0.04166554903513146" ESTIMABLE="YES" MEAN_1="1.8" MEAN_2="2.1" MODIFIED="2017-08-16 11:51:51 +0200" MODIFIED_BY="[Empty name]" ORDER="41" SD_1="6.8" SD_2="7.3" SE="0.3124779501665067" STUDY_ID="STD-Schucker-2013" TOTAL_1="20" TOTAL_2="21" WEIGHT="9.729370678046536"/>
<CONT_DATA CI_END="0.23772232541781102" CI_START="-0.9320446944860533" EFFECT_SIZE="-0.34716118453412115" ESTIMABLE="YES" MEAN_1="80.8" MEAN_2="89.7" MODIFIED="2017-08-16 11:54:03 +0200" MODIFIED_BY="[Empty name]" ORDER="38" SD_1="23.3" SD_2="27.3" SE="0.2984154375108005" STUDY_ID="STD-Sch_x00fc_cker-2010-_x002d_-Carry" TOTAL_1="25" TOTAL_2="21" WEIGHT="10.66794901942371"/>
<CONT_DATA CI_END="1.4904592692530954" CI_START="-0.23074851520784856" EFFECT_SIZE="0.6298553770226234" ESTIMABLE="YES" MEAN_1="4.2" MEAN_2="0.9" MODIFIED="2017-08-16 11:54:19 +0200" MODIFIED_BY="[Empty name]" ORDER="35" SD_1="4.0" SD_2="5.9" SE="0.4390916868977214" STUDY_ID="STD-Totsika-2003" TOTAL_1="11" TOTAL_2="11" WEIGHT="4.927346163324326"/>
<CONT_DATA CI_END="1.9564478133680412" CI_START="0.47780954829736666" EFFECT_SIZE="1.217128680832704" ESTIMABLE="YES" MEAN_1="25.0" MEAN_2="15.9" MODIFIED="2017-08-16 11:44:17 +0200" MODIFIED_BY="[Empty name]" ORDER="39" SD_1="7.3" SD_2="7.3" SE="0.37721057038139083" STUDY_ID="STD-Tse-2017-_x002d_-Old" TOTAL_1="17" TOTAL_2="17" WEIGHT="6.6766067219979215"/>
<CONT_DATA CI_END="4.196345320335444" CI_START="2.1638953954836246" EFFECT_SIZE="3.1801203579095345" ESTIMABLE="YES" MEAN_1="44.5" MEAN_2="26.6" MODIFIED="2017-08-16 11:44:28 +0200" MODIFIED_BY="[Empty name]" ORDER="40" SD_1="5.3" SD_2="5.7" SE="0.5184916510924501" STUDY_ID="STD-Tse-2017-_x002d_-Young" TOTAL_1="18" TOTAL_2="18" WEIGHT="3.5337837439550928"/>
</CONT_OUTCOME>
</COMPARISON>
</ANALYSES_AND_DATA>
<FIGURES MODIFIED="2017-10-30 23:38:25 +0100" MODIFIED_BY="[Empty name]">
<FIGURE FILENAME="Risk of bias summary.png" FILE_TYPE="PNG" ID="FIG-01" MODIFIED="2017-08-16 11:30:51 +0200" MODIFIED_BY="[Empty name]" NO="1" SHORT_VERSION_FIGURE="YES" TYPE="QUALITY_TABLE_PLOT">
<CAPTION>
<P>Risk of bias summary: review authors' judgements about each risk of bias item for each included study.</P>
</CAPTION>
<FILE>iVBORw0KGgoAAAANSUhEUgAAAgAAAAYRCAIAAABH37aAAAB7yklEQVR42uzdvY4Ty7rGcUtIiMDB
BHMFXIMjZBFBxD1B6GAkCOcuEJewBHuHQESG2NuzxUwwgeecbMOx5tgYIa92Vbv60/3x+6u15NV4
nim/43qf+uqqyQQAMFruAQAjgwEAAAMAADAAAAADAAAwAAAAAwAAMAAAAAMAADAAAAADADCaVGJz
AQYAYGxJJOUmGACAQWWQ0v8KBgAAYAAA+t8VkFIYAICRZv/MCzAAAAwADAAAAwADADCwVCL7MwAA
AAMAADAAAMNPJXaDYAAAxpZH9l9IKQwAwEgNgAcwAAAMAAwAwJg8QEphAAAABgAAYAAABpZB7kNr
QGUVBgAAYAAAAAYAYLCpxPgPAwAwtjxy9A4YAAAGAAYAYKAeIKUwAACjySCWgTIAAAADAAAwAAAA
AwAAMAAAAAMAMJhU4khIBgBgbHkk9gIMAAADAAMAwADAAAAMLZV4DJgBAAAYAACAAQAYdCoJvgYD
ADCW7M8DGAAABgAGAGA8qcQqIAYAAGAAAAAGAGDwqcQoEAMAMLY8IggMAAADAAMAwAPAAACMIo+Y
A2AAAAAGAABgAADGkEoMATEAAGPLI/svpBQGAGCkBsADGAAABgAGAGBMHiClMAAAAAMAADAAAENO
JZaBMgAAY8sjgsAAADAAMAAAPAAMAMBYUok5AAYAQPMfDAAAAwADAMADwAAADDCPmANgAAAABgBg
LHlEEBgAAB4ABgBgbHnEHAADAAAwAAAAAwAwhlRi/IcBABhbHjl6BwwAAAMAAwDAAMAAAAwklZgD
YAAARtv2BwMAMCIDkEMYAIARJxFPAjMAAKPtB4ABAGAAYAAAeAAYAIDh5xFzAAwAAMAAAAAMAMAY
UonHAhgAgLHlkdgLMAAADAAMAAADAAMAMLRUYg0oAwAAMAAAAAMAMPhUYgiIAQAYWx45egcMAAAD
AAMAMFAPkFIYAICR5RF7gjIAAAADADD8DFL6X8EAAAwhiaTcBAMAcOoK38AAvaF/BgBAOx0MAECX
6nnpfwUDAAAwAAD97wqo+GAAwEizf+YFGAAABlAhj3gMmAEAGGEPILgXkNzCAAB0q8I3mv3378gt
DADAWPoWDIABABhrKvn76L/cwgAAdDRNq/u+D74EwFhq+/4LFR8MABipAdzXPQ+sb8EAAIzOAOQQ
BgCgTx7Q6DJQMAAAo7MWMAAA48sj5gAYAIBuNs+laTAAAAADAKBvwQAEAhhRhZejwQCAEbbW8++A
AQBgAJX6FrIKAwDQXQ/wIBgYADCaet7YVK0cwgAA6FuAAQAYfQ9DWBgAAIABABhuHhEEBgCAB4AB
AOhsha/7SEhzAAwAQD8a6U0cCQkGAIABgAEAGJMBGAJiAAD6UOHrztEZR5FSGAAAfQswAAAMAAwA
QBcyde05ej/1SykMAEB3s792OhgAwADAAACMp8I3sFKzoWeMwQAA9KNvYRKYAQBgALIKAwDQwQrf
2JGQDIABAOh0O70FaxFtBgBgLAbAWhgAAB5Qc3pKuQkGAKBAU7qWuj+J06hXyVoMAADAAAAMN0nt
ZysBYQAAKlT4/sypWmDKAADUn0x7UfEZAAMA0Olk2lwOYQAMAEDXk2mjHiD7MwAAdXpAoyfCyyoM
AADAAACgpu6FmDAAAB1Kps3J7r+QrBgAgErJtAVlG00zAGBErWkGwAAYADCWapNycyQe0Ohx87aC
YABAP3Jox2tT7+YAwAAAdLf5DwYAjDefmgNoYgjoz7Ify0AZANDd7N+j9nXthWzuQBgwAIABNJus
O963AAMAGMDok5SOBQMAulZ5epT9Gy1k008C620wAABd9IAWHgRjAAwAQG2N9EbnABrqBEhWDADo
aD7VsagxU1tfxACArqc8u1QG87VvCAMAxmIA9/2ZB5amwQCA0RmACVUwAKB+D+jpMtBGjwX2DWEA
AIZvAHIIAwDQkwrf/ONazZVZvmIAwInb0f1anthC2Vp7xAwMAEAZ0+pdO112YgAA6k/QfUnTEhQD
ALqeUvvSD+idsjkABgB0PZmO9kR47XQGADCA8XYCtNMZADBeD+jjPhA9GrniKwwA6G4aVY/0tBgA
ADAABgCgw92X+95OWshXDABA+WRa+w6mbW4z5+/IAAB0wgDMiDAAAHoAYADA2CqPJZVN2pW+BQMA
utuaFgdpmgEADABtxFnkGQDAAypU+J4MAZleZgBAb9LTmFvTDW2MITsxAACdNgADNQwAQJ88oNF2
evf7FmAAQOXK09s1oPUWvrXj5uUrBgB0qCktMfU0zuaWGQAwfAPIL1u/lgPVqJlykwEA6H3LtKGU
18cHwXpthwwA0DLtUJnBAABomTZrtLUHYX9TPHMAAFCpS9FElyj2orPKDAAYeDu90VFvLVMGwAAA
KW+kiYkBMACgB4kp586oElNz08tNK4/ZZRkAUCkf9WLUu7Uy126HYABAD3oAY26Z2maOAQDgiLXl
6BbOA3DSAAMAupLy2qvwda+pby5ZNxfYTB/LHACATgxN9G5Nfa//glYBMQCgKwbQXMu0hSWVjdph
X6LBAIDRVJ4mnwJr1FqaSNNNyDZa5sPCMwAAwxyaaHrOs4ml+trpDAAYqQf0a3q59jIzAAYAdLjy
jHgNyWGazrnTnV5LH88wYABARxvpPWqZSnlgAEAXDaDplmkLTy/rDzEAgAF0usx9scOWnwRmAACG
nD4aKmc7izWbk+2LhTMAgLXU2abuuAHYZo4BAOOqk31MTE0/Ftd0J8AQEICS7Wh76/fIWlqYXWAA
ADrXMm1it04JhAEA6F/forON9KOllbUYANCJfH3f23O7Go1MQzpSFgMAupJM+352Y0OyI1+t35cy
MwBgLAbQ0IldJlT722thAMCIegD96li074iNxqGDUWIAwIiGJtB302IAwLisxdbKvTOAvpzowACA
sSSmPj5i1tqTwA1l/47HmQEA3WrlMYBYN6j25wx6tzMSAwA6l/171zJtujXdCzvs6XeDAQBDruR9
3AHf/kXBOPemm6U+A0Nt5bUZjYY6AQ6EYQCAVl7nU0nzfQu9FgYASKZVOy4j37+op70WBgB0NyU1
8TTpCFentOABrcXZHAAwwBZ6ys3BG0DTD4L1ekrcKiBg4DbQoxU1Jq5b7rIwAABdsZZ7E9en8ABD
QABG4VWNDtTUZVr93b+IAQCo2iztaVNax4UBAANP0E23phlATKf7U+IMAEC12j76FTVOMWMAQP35
tLMt09ba6U2UWWeIAQBdT3kNtdB7eriKzeAcCg8wgG61TGtfURMsdsdTSgsPr/XFDhkAMJYxhJa3
sK7x0Wj9IQYAdLeP39zw9Di3KBhAT6sXDQUGAIyl/cgAmhbv3SwOAwBGNIDQ9CYTPVquYxkoAwB6
kEz7aFq9sBYIKNC5dvoAotFHZT0AAENOHy2cNdZ9A/AkMAMAumsADa3W7+/R7f3qWzAAYDSVpz/n
SbWwvqid1nr3o9GX7gUDADrat2hisWbTTxj00blbe5Kjg1FiAMBYDKDp53V7GucWlDt7OjwDAMpU
7z5urdxym7oJR+zpolgGAAAd6g/dNzxxfSjLAIChJaYWhhTE+b7JKfHONs8ZANDVOtPAoEcf16e3
trVy0wZw70EwAKV7AGg0SdUe9p4OLjEAAMPvW7Tp4qM9bNKXAOhcK8+5XXqHDADoR+OxL0MTTUxc
t5A9am+n54uM6qkIBgB0NE33yABaeKiq3mgE815zZ1iaAwAYwImV75t5xKzR2YXeRaN3X2MGAHRi
aKK/ial3PQAwAAC9SVK9yP4tbBPCAIAht3nbqPD2LwIDALrpAb1bn25jjJ5GgwEA9TSl+7gKqBcp
r7mnItr5VhgCAnB6A7hv8XjFPq4C6r7RMgCAAXSu13Lf5wMyWzh7mQEAA8zUzW3YYNVjywYwTg9g
AEDn0gf63rcwBwAwgDqbjQ3tUuCPeN+fwyYZADDkHkDTe9Tsv1DxwQCAbg1N3Pdw0KOP7fR2lq52
/0A3BgDotdSc8ro8Vdv0an0PggEYdWu6+6bluWgGAHSuzdtrX+lXr4UBMACgWylPQIJJqonfYms8
BgAYQKg/k/aonT7mNVEMAOiKB/RuK7Fh/PnG/CifrxfQrTav+piTqfuyKNYQEICxJNP7fj670Mcn
DBgAMLruRceTaU+3g27aZRkAMPw0fd+TjSQZwEk8wBAQMMDs31oyHbMB3DewDLSFJ4H7MpnPAIDO
tUwHsKa+X3/Ee8tAAXSkNW0ZaMvZf7Qe4OsFjKXN29OU18ct2/pykD0DAEbnVTUm0z85rp2VS5au
MgBgLPn6fqyHlfcxmTIAYOxt6pGnvNrNhgEwAKDrWa+Jk4F7cWxLC0se+3hyr60ggLFk//07XTaA
NncwRZ+MSiCAjhjAffOTk2j5u8EAgIG2nv6epjtem5p+xKx362IbWqzZs6EqlRkYm2P1ZbFm0144
5kf5GADQg0w92mSqzAwAGFed7G+ZG125dN/YYQB1lTlfwWZwAE5pAL1brNm7c7uCUp1NswwAGIsH
GKlvO7F6DgAYcJpubg1Jv04EYwD9/g4LBNCRxNSvA2HaeRK4oda0bbcZADAWA7jv57YKTYdCD0Ag
gA4NTaiSDIABAH2oPA2PePTlOYDWhoAYLQMA0CHTai6x9nFRbF9OhGcAwLiyf2vpdeQ7mDa0VTgD
ALqYT5vYBLRfp+D2rhPQ5mfv7IMXDADoejLtsmnFrKv+JNWfOQAGADCA+47W9l5NMre5f3XTzy4w
AGBQHuABpf4aABgA0N2U16Mde5q2Q98KBgCM0QDu69umuI/TyzaZYABAD9q8tmzrV7O9UdPSAwBG
0U5vuhPQoyGgfmVABsAAgOFX8hbSdKPri1pbAzrCTSYYADAWDzBQ05q1mAMABp79W5icbLpZanbB
15gBAF1Meb04Bbe/64vAAIBxGcAAOlsNdS96YYcMAOhcYrpvZqCGAbRjtGPuWzAAoHNpuncDNfc9
3L6izWWgegAAAxhRa7oh8Uaf123CBQ0BAQxgdG3e7pe5p3bIAIAuVZ6eTE423TJteW/9cdohAwDG
0rfoVzu9R1u29dcOGQDAAIbfMj1JnHthhwwA6EzN6eE2xewQDADoR3Oyp6ZVyxkGjQ7U9OtoTAYA
8ICuf/YW9i/qxZ+vR0cuMwCgWxmkvw9V9fqpCA+CAThxjm76oap+nWLW5kANAwAwnJ5EfppuaHq5
Fzm6ZQtnAABO7AEGak7VQex6OVU5oPrQRHOrXxhAvwygZ19jgQCqZKLeHd3exBMG7SzWHGE7nQEA
XW+HWgbqL9g7a2EAgPTBAOr8FCaBgdF0n3u1hqSPm0z0Ls4MAMC4ElMfD4Xv0YbeDABgAL1R7kV/
qJ0uS5dH8xgAULWe3/dnJ5mGWqYMoN/fYYEAyiWmfh0J2VzLtHdzAGAAwIgMoGVrkVib6B0yAGDg
BtDHR8zQx8YBAwDqafY2kf15QB/b6QwAQIcMwJ4/baZpBgCgQ32L7g9Gt1/mpgfxbAUBjKKp3pdD
u3o3Vdv0mcB9aaczAKC72b8v6aOJErZwdHuPelrtlLnGZgcDALQf0QOvbeJbxwCAERlAH5fq93Ez
uL4MWzEAoFLl6Vf2rz3ltT8E1P0y96jZwQCArrd5R7hNcTvtdM0OBgB0PeV1P5n20QDAAIARGcB9
k+PpzQ2ntHAm8Gh9hQEA4/IA5c8UstfT+OYAgCE2ynq+s+YIJ1Rb6FtkimoOABhIW0wnZjAG0CNl
X1xgmAmOFxYt9githQEAnTOAfm3X48vQmgHc2woCGHbua/kJ1epNyPsWz4Ps0RNbdgMFBm4AvXtc
K3jWWD3DCE0uA623zP19EpgBAAMf+mjz2dcaF5O0HI3uN6ubiEMTHTgGAHQo5d23vv1Zx5Np78qc
+SPqAQA8oFtZqfad7Jo7HqfRMrcw/tPlHMsAgBpyx8jr0TCOx2lun4nO9g4ZANCtlGSb4r4bQHN/
strLzACAUXdcum8ALa8vGpVpMQCgE53xdlqmTUejiezfmhdW/1O20Ier17QYANCVNN3rA9Zbi7PW
hmWgwAANoJ12Og/o73ejKV9Rn4GhVvL8VmTt4vcNTwB0eXahd88YMwCgntreaKbuix32ehXQCLss
DADodDJ1upY0zQCAkRrAfX179bQwvdyjMrfWCehygRkAUKrO9CqZth+Wnv4pG0rTnfUABgB0q5V3
3+S+Omi5+V/v77IMFOho+ujBuR+92mSi109FOBAGYABj7LX0VHm0X2MGAHSrldfaFGL3R717NJzS
8rfu3lYQgL4F5cGn6cPPXvNxnmodMHgDuG/x4bVeKDf9F6x9HRcDADrXymt6iwKhbucvyAAAlGyn
Q0+raQO4dyIYwAC62WtpKDg9fVzLMlCAB3RxaKKPrekelbl/DQKVGajYLO3jipoxG8C97SsYAND9
jkUfT1jsRU+rnWZBl59eZgDAWAygj48+9fRxrda+GwwAGEJnvO9DE33Ppz0aAmIAQFfqYY+ObdFO
b6endd/Ak8AOhQe6awD3nd8NtM00XVfKu+/5ZHv3vxsMAOhKJe/jps3tjFS003HpfuOgdtNiAEAN
9Vwl6qMBaBwwAGAUKanp5Ym1y/a6P9SXR/kYADCWNI0WfKuXEfBVAEokjkZbZ2j6j9h3x2IAwCkT
x/5KlUbrfL2m1cT4T441drDMzRlAo9Go/SMwAKCSATSaR5rIHfU+/dRH5eY8oJ1o1PgRGABQTyVv
os3br8TULwNoYq6FAQAMoJ5KzgDaMV09AAYA6AEwgPsul9kcANCJSt7CYs2m1+k3sWB//3+7XOY+
RiNY8toE1Wqgy34jDmiwNSMQAMAAAAAMAADAAAAADAAAwACAAdcKYCgwAKCAAVCmPAZlBgBIH5QZ
AADpgzIDABgAZcoMAGAAlCkzAIABUKbMAIAxG8B6vbq7W9zczK+uzv7978lyOb2+nq1Wr9br2xEq
r36uFsvF/PP87B9nk78m0w/T2cfZq3+9uv1xK841Kv9crZaLxef5/B9nZ39NJh+m04+z2b9evfpx
W16ZAQDFquL//u/l1dX5pm4fXps6/z//82ZUypffL8//eb7J+4fXxg/e/OeNONei/P3y8p/n56Ew
TzZ+8J83JZUZAFCgwmyacsHqvX9t3jMS5U0zP5j696/Ne8S5ovKmmX8szJPNexgA0KABbNp3R2v4
7oq19YakvGn7H83+uyvWDxDnFOVN2z8tzJNYP4AB4AR58+j3Kv8N+2cqRb+4B78x+H0O3sn55gfv
r9er/d79+/eTp08njx5trxcvJp8+Zfv7//d/NwNWXv1cxUZ+gmNBN/+9EecSyj9Xq9jIT3As6L83
NwwAJ8v+hc5BTTSA/H8K+kTmdY4zxdzl8Obd3WK/Gj9+vJV9927y9u32xZMnSZ39wSgvlovE7J8z
ECTOR5WXi0WRMIcHghgATmYAsXZ6ME0fzeyJHYXMzUQvyb95czMP9ui/ft0W++HD7P3r69mAleef
54H0syOUmWYfZ+JcQvnzfF7IAD7OZgwAXTGAw+wcPCw7P+9XMYBCnYn8m7tVfZnry5fJs2fbD/L6
dfaflsvpgJV3Kz7TDWD6YSrOJZR3Kz7Trw/TKQPAKUf/E9N6+s2iY0HpBlDofrCJ9/z5tvq8fBme
7huwcjj173OQnMS5hPJhij8/EuYJA8AJDOBw8/GBGUCwlffgwfbzfvsWqOEV248dV265BzDaOOsB
QA8gKU0XNYCi40Kxcd7YVX0EucvK7c8BjDPO5gDQp+yfmQ9obg4gf63nUQMosQAps9Jjd+1If+Rn
MMqtrQIaeZytAkKPDeC+mVVAsePuEp8DOHpaXspa7/xKXmUVeS+UW3sOYORx9hwAcHpL2+EJ1X08
CdyOsieBgU4YwL09av6OvYDaUbYXENAJA7j/vePjWXzHx4tRKW/6AeEVQb9Gfi6uLsS5FuVNPyC2
Imhz/+qipDIDAIpVxfv4nu/Bsd3BK8fOAwiO+4tzaeXYeQDBcX8GADRlAJQpD0OZAQDSB2UGAED6
oMwAAAZAmTIDABgAZcoMAGAAlCkzAGDYBgAMCQYAaD9SpswAAOmDMmUGAEgflBkAAOmDMgMAGABl
ygwAYACUKTMAgAH8Jrbj43p9O0Ll2G6gtz9uxblG5dhuoD9uyyszAKBYVfy15/t5fM/3N6NSvvx+
GTsbcuMHsbPAxLmo8vfLy9jZkBs/iJ0FxgCAOg3ASVX7OBGsHWUnggGnNwBn1Wba/s4EbkHZmcDo
Slo8/La08OUJ/opYYYLf5+CdnG9+8P56vdrv3b9/P3n6dPLo0fZ68WLy6VO2vx88AWowyqufq9jI
T3AsKHg6mDgfVf65WsVGfoJjQcHTwRgA6szCsdetGUCwADklzDGtmLsc3ry7W+xX48ePt7Lv3k3e
vt2+ePIkqbM/GOXFcpGY/XMGgsT5qPJysSgS5vBAEANAUyl49yKlMX74OpbHc34wp2w5rpBfARJv
3tzMgz36r1+3pX34MHv/+no2YOX553kg/ewIZabZx5k4l1D+PJ8XMoCPsxkDQEtj4pnUn5KL8w3g
6A8WNYCU8ife3K3qy1xfvkyePdtG4PXr7D8tl9MBK+9WfKYbwPTDVJxLKO9WfKZfH6ZTBoBWDSAx
maa00IsaQOLAVKGx/tj9YBPv+fNt9Xn5MjzdN2DlcOrf5yA5iXMJ5cMUf34kzBMGgNMbwOFe5IkG
kP+DJzSAYCvvwYNtOb99C9Twiu3Hjiu33AMYbZz1ANCDOYCKN/NzfWKaLmoARceFYuO8sav6CHKX
ldufAxhnnM0BoHMecPR1pkWfc7OQWqInpRhA4rzCPpmVHrtrR/ojP4NRbm0V0MjjbBUQOuQB6Usq
/7wz5Wb+b8lZxX/4zpTnAI6elpey1ju/kldZRd4L5daeAxh5nD0HAHRlzsMTqvt4ErgdZU8CA50w
gHt71PwdewG1o2wvIKATBnD/e8fHs/iOjxejUt70A8Irgn6N/FxcXYhzLcqbfkBsRdDm/tVFSWUG
ABSrivfxPd+DY7uDV46dBxAc9xfn0sqx8wCC4/4MAGjKAChTHoYyAwCkD8oMAID0QZkBAAyAMmUG
ADAAypQZAMAAKFNmAMCwDQAYEgwA0H6kTJkBANIHZcoMAJA+KDMAANIHZQYAMADKlBkAwAAoU2YA
AAOgTJkBAAyAMmUGADAAypQZAMAAKFNmADh1/jr8s7bwVw7+ilhhgl+84J0SX9H0CKTflD4oMwD0
qfUae93a9yxYgJwS5qTs9PIXigADoMwAGMBgxy4yaTelMX74OpbHc34wp2w5rpD/Ta0lAhmzYQCU
GQADGKwBBNvXKbk43wCO/mBRA0gpf10GkPEw6YMyA8DwDSBx3COlhV7UABKHZWIK5cZ/jhqAHgBl
BsAARm0Ah5uGJxpA/g82bQCFppEZAGXKDGCMBlB0tKdED6Bo+i5qAIW+nwyAMmUGwAOSXgdHw2ND
5OlqiRk5xQBKfDnLfWrpgzIDwEA8IH1JZXA9TOxm/m/JGag5fGfKAE7isXblImAVEGXKDACQPigz
AADSB2UGADAAypQZAMAAKFNmAAADoEyZAQAMgDJlBgAwAMqUGQDAAChTZgAAA6BMmQEADIAyZQYA
9MQAgCHBAADtR8qUGQAgfVCmzAAA6YMyAwAgfVBmAAADoEyZAQAMgDJlBgAwAMqUGQDAAChTZgAA
A6BMmQEADIAyZQaAuv9+h3+mFv5qwV8RK0zwixS8k/6VSxFUySlTZgCjaI3GXrf2vQkWIKeEOaZV
wgNa+6JKH5QZALo4FpFJuymN8cPXsTye84M5ZctxhfxvXkX/O/oxj0Ypp5cjfVBmAOicAQTb1ym5
ON8Ajv5gUQNIKX+hICTm+qCrxd4Z+/JLH5QZALpuAPlvK9RCL2oAiQNTMYWiX7mUoaSKN6UPygwA
vTeAw03AEw0g/webNoD8yWEGQJkyA2AAteW7nB5A0fRd1ABKfN8YAGXKDGDsHpA+Dh4b+y6nluhJ
KQZQ7stWyAASez/35gAoMwAG0AsPSF9SGVzfEruZ/1tyBmoO35nyHEDiMXWlh4wOP2ahKEkflBkA
MNIOlvRBmQEAY+lR1bVISWKizACAIXcLKFNmAAADoEyZAQAMgDJlBgAwAMqUGQDAAChTZgAAA6BM
mQEADIAyZQYAMADKlBkA0FUDAIYEAwC0HylTZgCA9EGZMgMApA/KDACA9EGZAQAMgDJlBgAwAMqU
GQDAAH6zXq/u7hY3N/Orq7N//3uyXE6vr2er1av1+naEyqufq8VyMf88P/vH2eSvyfTDdPZx9upf
r25/3Ipzjco/V6vlYvF5Pv/H2dlfk8mH6fTjbPavV69+3JZXZgBAsar4v/97eXV1vqnbh9emzv/P
/7wZlfLl98vzf55v8v7htfGDN/95I861KH+/vPzn+XkozJONH/znTUllBgAUqDCbplyweu9fm/eM
RHnTzA+m/v1r8x5xrqi8aeYfC/Nk8x4GADRoAJv23dEavrtibb0hKW/a/kez/+6K9QPEOUV50/ZP
C/Mk1g+oagCHb6jiGX9+NudFaeXDj5N4M/HJ6RIjd7X/YI1prvqnzv9uNfH9aSG2wR9fr1f7vfv3
7ydPn04ePdpeL15MPn3K9vf/7/9uBqy8+rmKjfwEx4Ju/nsjziWUf65WsZGf4FjQf29uGjeAJmpX
jb4SSz35N8sVY/fOcsXuggG087PtG0ATkbm7W+xX48ePtxXn3bvJ27fbF0+eJHX2B6O8WC4Ss3/O
QJA4H1VeLhZFwhweCKrTAMq1r//cTO8B7N88bK2XaHsmGkCJ1BYsW0qfo1DEcn42JWiJX4tYnGOF
P/wUwVAktiHSu2uFipfybTxavJubebBH//XrVurhw+z96+vZgJXnn+eB9LMjlJlmH2fiXEL583xe
yAA+zmYNGkBONU7Mufu/rtCLmEi9BlC0ZRpMzemfolDE0g3gaBfnaBau5U9WdAio0NcpvXiJ/3q0
eLtVfZnry5fJs2dbkdevs/+0XE4HrLxb8ZluANMPU3Euobxb8Zl+fZhOmzKA/GpcIufGXqQ0b0v0
V2o3gIrjS6UjFvtDFJ1Kic0B5KiVy/JVDCDd1yvG9mjxgk2858+3cXv5MjzdN2DlcOrf5yA5iXMJ
5cMUf34kzJNGDCCYevIHH4KNr6NJJGVutmUDiA2npH/SzJubNoAqQ0ClM2wtBhCckS4U5OYMINjK
e/BgW6pv3wI1vGL7sePKLfcARhvnDvUASqTX0kkkXS19vjo9fbQz7dyoAVQcAjqVAVTsZjVqALFx
3thVfQS5y8rtzwGMM87dmgOoJdnVMgeQmNGaM4DEZnihj58yTp3y2Qc5B9BED6DQHEBmpcfu2pH+
yM9glFtbBTTyOHduFdDRQZv7tlYBFR1ASClhQwaQ//HTI5ZufilBC84B1L4K6D53TdTh2E6hb045
A7gvtQoos9Y7v5JXWUXeC+XWngMYeZw78RxA03gUudwQnL9OQ5/OE6opyp4Ebkf59E8Cyy8nCUti
18cfqJbYJn5ke9TsYy+gdpTtBQR0xfN+7fh4Ft/x8WJUypt+QHhF0K+Rn4urC3GuRXnTD4itCNrc
v7ooqcwAgMKdntie78Gx3cErx84DCI77i3Np5dh5AMFxfwYAdG7UizLlTikzAED6oMwAAEgflBkA
wAAoU2YAAAOgTJkBAAyAMmUGAAzbAIAhwQAA7UfKlBkAIH1QpswAAOmDMgMAIH1QZgAAA6BMmQEA
DIAyZQYAMIDfxHZ8XK9vR6gc26Xyx+2tONeoHNt19fZHeWUGABSrir/2fD+P7/n+ZlTK3y8vY2cW
bvwgdkaVOBdVvvx+GTuDc+MHsTPXGABQpwE4qWqf5k6qEud9mjt5jQEAqRXGWbWZtn9DZ9WKc6bt
39DZy7UZwKFCFc0/P5vzorTy4edNvJn4aHVQpPQJtA0NYtSl007JS0S+iU+9Xq/2e/fv30+ePp08
erS9XryYfPqU7e8HT4AajPLP1So28hMcCwqeWiXOR5VXP1exkZ/gWFDwFLa2DaB6mm4i4wRPV0+/
WaIY9b5tzAbQhR7A3d1ivxo/frytOO/eTd6+3b548iSpsz8Y5eVikZj9cwaCxPmo8mK5mBQJdHAg
qFUDKNe+/nMzvQewf/OwtZ5oJCUMID1cR83jsGGb/1n+/Delv5Jifkf/+pmY5BS1oZLnBDz/W5T/
pyzRJ7u5mQd79F+/bnUePszev76eDVj583xeyAA+zmbiXEJ5/nkeiOaOUKBnH2enNIDEvJM/2pNi
ACmWULTAKQZQKFb5+aXEZ8kPTqE/xNFeTrm/S+0lT/TRogUr0cPbrerLXF++TJ49236016+z/7Rc
TgesvFvxmX59mE7FuYTybsVnugFMP0xPZgD5VbdEnYy9ONrESx+4aNoAguPXRQ0gpaeVmEaLzqYU
/QM1VPL8jkKieaR/9uAbgk2858+3pXr5MjzdN2Dlw+Rz/vev+uEbxLmEcjj15wb6NAYQ9ID8kYdg
q/CoAaTMzbZsALHxhMTJjBKRSRlKOmrSJYaAjv5dmit5ucxe4xBQsJX34MFW5Nu3QA2v2H7suHLL
PYDRxrlPPYAS6bV0jz5dLX2+ulzTtdwQUMXIlB5IKR2u9B5AQyWv1wBK3IyN88au6iPIXVZufw5g
nHHu2RxALaM9tcwBJGbkUxlAjQMp+aEr6tNtDgEllryuFkPFOYDMSo/dtSP9kZ/BKLe2Cmjkce7f
KqCjgzb3ba0Cyh+RTylMxeWtwTmA4Hxs4mfJH9Ao2jEqtAIncZq3iZJXWQUUG58sMQSUWeudX8mr
rCLvhXJrzwGMPM79eA6gaTyrjC583zyhuo8ngdtR7sGTwLI/xmAA9/ao+Tv2AmpH2V5AQFfaHL92
fDyL7/h4MSrlTT8gtiJoc//q4kKca1He9APCK4J+jfxcXJVUZgBA4U5nbM/34Nju4JVj5wEEx/3F
ubRy7DyA4Lg/AwCaMgDKlIehzAAA6YMyAwAgfVBmAAADoEyZAQAMgDJlBgAwAMqUGQAwbAMAhgQD
ALQfKVNmAID0QZkyAwCkD8oMAID0QZkBAAyAMmUGADAAypQZAMAAfhPb8XG9vh2hcmyXytsft+Lc
8TgzAKBYVfy15/t5fM/3N6NSvvx+GTuzcJOnYmdUiXNH4swAgAIVxklV+zR3UpU4txNnBgCkVhhn
1WbapA2dVSvO7cSZAeD4d6XK1+PPz+a8KK18+NWteDP/I6/Xq/3e/fv3k6dPJ48eba8XLyafPmX7
+8EToAajvPq5io1IBMcogqdWifMJ48wAcDz3VU/T5UY802WDjlLi5tGy3d0t9qvx48fbivPu3eTt
2+2LJ0+SOvuDUV4sF4lZKWeAQpxPGGcGgNTcWq59nd4D2L+ZUcvopHQyGjKAm5t5sEf/9eu2wA8f
Zu9fX88GrDz/PA8koB2hxDT7OBPnTsWZASA1n5ZLr/tfrUIvYiKnNYDdqr7M9eXL5NmzbQlfv87+
03I5HbDybiViemKafpiKc6fizAAQzaf5MwFVcm7mRSwXJ04VFPrxzOuicwDBJt7z51uRly/D030D
Vg6npH0OcpM4dyrODADRL0R6D+Bwz/F0Azgc7clXq8sAauwBPHiwLeq3b4EaXrH92HHllnsA4qwH
gFPOAaQ3zwv1AAqp5f/TqeYAYlf1EeQuK7c/ByDO5gDQqgFUH+2pZQ4gcZSm5VVAu2tH+iM/g1Fu
bRWQOFsFhJMZQP6gzX1bq4DC39r4IFJiCas8B5BfyausIu+FcmvPAYiz5wAwZIPpUSE9obqPJ4H7
HmcGANm/WDntUbOPvYD6HmcGABQzql87Pp7Fd3y8GJXypn0aXqnya0Ti4upCnLscZwYAFO6pxPZ8
D47tDl45tk99cDxanDsVZwYAtDdURZlyp5QZACB9UGYAAKQPygwAYACUKTMAgAFQpswAAAZAmTID
AIZtAMCQYACA9iNlygwAkD4oU2YAgPRBmQEAkD4oMwCAAVCmzAAABkCZMgMAGMBvYjs+rte3I1SO
7VJ5++NWnGtU/rlaLReLz/P5P87O/ppMPkynH2ezf7169eO2vDIDAIpVxV97vp/H93x/Myrly++X
sTMLN34QO6NKnIsqf7+8/Of5efAwmI0f/OdNSWUGABSoME6q2seJYO0ob5r5R0+E3LyHAQANGoCz
ajNtf2cCt6C8afunhXkS6wcwAJx+5KSK7OG3tOLNEh9kvV7t9+7fv588fTp59Gh7vXgx+fQp298P
ngA1GOXVz1Vs5Cc4FhQ8tUqcjyr/XK1iIz/BsaD/3twwAAzHAPY1/7yueLPcB7m7W+xX48ePtxXn
3bvJ27fbF0+eJHX2B6O8WC4Ss3/OQJA4H1VeLhZFwhweCGIAOKUBHLbBd6/3b6Z8D2s0gPxuQfD+
zc082KP/+nWr8/Bh9v719WzAyvPP80D62RHKTLOPM3Euofx5Pi9kAB9nMwaADhlALC/HXrdgAEe7
BcGbu1V9mevLl8mzZ9vyv36d/aflcjpg5d2Kz3QDmH6YinMJ5d2Kz/Trw3TKANDRIaCUhnmhsaD0
XB/7nqffDDbxnj/fyr58GZ7uG7ByOPXvc5CcxLmE8mGKPz8S5gkDQEeHgNo3gP3UHxwCqtgDePBg
q/DtW6CGV2w/dly55R7AaOOsB4BhDgEVMoDDhT1VBnbKDQHFxnljV/UR5C4rtz8HMM44mwPAQAyg
dA/g8GZdcwCFegCZlR67a0f6Iz+DUW5tFdDI42wVEPpkAMGD6A4HYdINIHayXS0PBxTqAWTWeudX
8iqryHuh3NpzACOPs+cAgE50Ze49ofp3PAncjrIngYFOGMC9PWr+jr2A2lG2FxDQCQO4/73j41l8
x8eLUSlv+gHhFUG/Rn4uri7EuRblTT8gtiJoc//qoqQyAwCKVcX7+J7vwbHdwSvHzgMIjvuLc2nl
2HkAwXF/BgA0ZQCUKQ9DmQEA0gdlBgBA+qDMAAAGQJkyAwAYAGXKDABgAJQpMwBg2AYADAkGAGg/
UqbMAADpgzJlBgBIH5QZAADpgzIDABgAZcoMAGAAlCkzAIAB/Ca24+N6fTtC5dhuoLc/bsW5RuXY
bqA/bssrMwCgWFX8tef7eXzP9zejUr78fhk7G3LjB7GzwMS5qPL3y8vY2ZAbP4idBcYAgDoNwElV
+zgRrB1lJ4IBpzcAZ9Vm2v7OBG5B2ZnAGMLISRXZw29plZtHyxl8w3q92u/dv38/efp08ujR9nrx
YvLpU7a/HzwBajDKq5+r2MhPcCwoeDqYOB9V/rlaxUZ+gmNBwdPBGAD6agDBxF3jzfQPcne32K/G
jx9vK867d5O3b7cvnjxJ6uwPRnmxXCRm/5yBIHE+qrxcLIqEOTwQxABwSgOItcH3b6Z8D+s1gJzf
GLx/czMP9ui/ft3qPHyYvX99PRuw8vzzPJB+doQy0+zjTJxLKH+ezwsZwMfZjAGgQwYQS8Gx1+0Y
QP5vDN7crerLXF++TJ4926q9fp39p+VyOmDl3YrPdAOYfpiKcwnl3YrP9OvDdMoA0NEhoPy8fPSb
WmVcKJb00w0g2MR7/nwr+/JleLpvwMrh1L/PQXIS5xLKhyn+/EiYJwwAHR0Cat8A9lN/RQMItvIe
PNiKf/sWqOEV248dV265BzDaOOsBYJhDQIUM4HBhT7pmlXemjPPGruojyF1Wbn8OYJxxNgeAgRhA
6R7A4c2TzAFkVnrsrh3pj/wMRrm1VUAjj7NVQOiTAQQPoksfhAnm+uDJdtWfAyi6Ciiz1ju/kldZ
Rd4L5daeAxh5nD0HAHSiK3PvCdW/40ngdpQ9CQx0wgDu7VHzd+wF1I6yvYCAThjA/e8dH8/iOz5e
jEp50w8Irwj6NfJzcXUhzrUob/oBsRVBm/tXFyWVGQBQrCrex/d8D47tDl45dh5AcNxfnEsrx84D
CI77MwCgKQOgTHkYygwAkD4oMwAA0gdlBgAwAMqUGQDAAChTZgAAA6BMmQEAwzYAYEgwAED7kTJl
BgBIH5QpMwBA+qDMAABIH5QZAMAAKFNmAAADoEyZAQAM4DexHR/X69sRKsd2qfxxeyvOHY8zAwCK
VcVfe76fx/d8fzMq5e+Xl7EzCzd5KnZGlTh3JM4MAChQYZxUtU9zJ1WJcztxZgBAaoVxVm2mTdrQ
WbXi3E6cGQBOPJxSRfbwqxt78D14J+ebH7y/Xq/2e/fv30+ePp08erS9XryYfPqU7e8HT4AajPLP
1So2IhEcowieWiXOJ4wzA0BfDWBf88/r4M0/X/GjP360zHd3i/1q/PjxVvbdu8nbt9sXT54kdfYH
o7xcLBKzUs4AhTifMM4MAKc0gMM2+O71/s2UL2e+AfzRrG4ANzfzYI/+69dtIR8+zN6/vp4NWPnz
fF4oMX2czcS5U3FmADiZAcSSdex1aQM4+r/pBrBb1Ze5vnyZPHu2Lerr19l/Wi6nA1berURMvz5M
p+LcqTgzAHRiCChlDKfQWFBDBhBs4j1/vq0+L1+Gp/sGrHyYes7/vv/w4RvEuVNxZgDoxBBQXwwg
2Mp78GBb/m/fAjW8Yvux48ot9wDEWQ8Awx8CKmQA6Wm90TmA2FV9BLnLyu3PAYizOQAMzQBK9wDy
13o2YQCZlR67a0f6Iz+DUW5tFZA4WwWEfhtA8HS6P69LGEDsuLs2nwPIr+RVVpH3Qrm15wDE2XMA
wOl7LfeeUP07ngTue5wZAFCswtijZh97AfU9zgwAKFBh7n/v+HgW3/HxYlTKm/ZpbKXK5v7VxYU4
dznODAAoVhXv43u+B8d2B68c26c+OB4tzp2KMwMACldFypSHocwAAOmDMgMAIH1QZgAAA6BMmQEA
DIAyZQYAMADKlBkAMGwDAIYEAwC0HylTZgCA9EGZMgMApA/KDACA9EGZAQAMgDJlBgAwAMqUGQDA
AH4T2/Fxvb4dofLq52qxXMw/z8/+cTb5azL9MJ19nL3616vbH7fiXKNybDfQH7fllRkAUKwq/trz
/Ty+5/ubUSlffr88/+d58IySjR+8+c8bca5F+fvlZexsyI0fxM4CYwBAnQbgpKp9Ns38owcVbt4j
zk4EA3pvAM6qzbT9k06q/WsS6weIc4qyM4EHnlkqxj/4tHf6zaIFSH/KvPaxl3o182vF4c31erXf
u3//fvL06eTRo+314sXk06dsfz94AtRglFc/V7GRn+BY0M1/b8S5hPLP1So28hMcCwqeDsYA+jG4
XFHwz+v0m3++AafN0Scx3aIGcHe32K/Gjx9vFd69m7x9u33x5ElSZ38wyovlIjH75wwEifNR5eVi
USTM4YEgBtCbHkChlntMp6grVDeAQ/E//z36WTLvz9zcv5Mulfmpwx8s0QO4uZkHe/Rfv271Hz7M
3r++ng1Yef55Hkg/O0KZafZxJs4llD/P54UM4ONsxgD6agCFWu416tTSAzjM4Ie/Olaw4DtrlKpl
CGi3qi9zffkyefZs+0tfv87+03I5HbDybsVnugFMP0zFuYTybsVn+vVhOmUAQ5gDKGoAOSM8tRtA
cA4g2ISv2DWpXaqKAQSbeM+fbyPw8mV4um/AyuHUv89BchLnEsqHKf78SJgnDGAIQ0AnN4ASM8Yp
ZUj8gA1J1d4DePBg+9u/fQvU8Irtx44rt9wDGG2c9QAMAR03gJyE3uYQUCETKlfailJVDCA2zhu7
qo8gd1m5/TmAccbZHMAYDaBQDyC/kd6LOYBeDAFlVnrsrh3pj/wMRrm1VUAjj7NVQEMzgMOxi+Ci
zKNLg3JGQu5bfw6g+iqgogZQSGpSfGD08GZmrXd+Ja+yirwXyq09BzDyOHsOAMPp6/S98J5Q3ceT
wO0oexIYDKArhbdHzT72AmpH2V5AQFfc69eOj2fxHR8vRqW86QeEVwT9Gvm5uLoQ51qUN/2A2Iqg
zf2ri5LKDAAo3H2J7fkeHNsdvHLsPIDguL84l1aOnQcQHPdnAEDnxq8oU+6UMgMApA/KDACA9EGZ
AQAMgDJlBgAwAMqUGQDAAChTZgDAsA0AGBIMANB+pEyZAQDSB2XKDACQPigzAADSB2UGADAAypQZ
AMAAKFNmAAAD+E1sx8f1+naEyrHdQG9/3Ipzjcqx3UB/3JZXZgBAsar4a8/38/ie729GpXz5/TJ2
NuTGD2JngYlzUeXvl5exsyE3fhA7C4wBAHUagJOq9nEiWDvKTgQDTm8AzqrNtP2dCdyCsjOBceL0
V+IbUuOXKvg4e8WbJQq/Xq/2e/fv30+ePp08erS9XryYfPqU7e8HT4AajPLq5yo28hMcCwqeDibO
R5V/rlaxkZ/gWFDwdDAGgMIJN/a/LRtApiS13CxX+Lu7xX41fvx4G5Z37yZv325fPHmS1NkfjPJi
uUjM/jkDQeJ8VHm5WBQJc3ggiAGgNgNIaWXn/++fb2TOG/LzcnUDyP+Nwfs3N/Ngj/7r163Ow4fZ
+9fXswErzz/PA+lnRygzzT7OxLmE8uf5vJABfJzNGABqaHQf/rdc5o39a4lGel0GcPQ3Bm/uVvVl
ri9fJs+ebT/L69fZf1oupwNW3q34TDeA6YepOJdQ3q34TL8+TKcMAE0ZwNF03NzITE5bvvbGfvBm
sIn3/PlW+eXL8HTfgJXDqX+fg+QkziWUD1P8+ZEwTxgAGjSA4CbjsUGe+4O99YPfyJQhoHIGcNQV
KvYAHjzYKnz7FqjhFduPHVduuQcw2jjrAaDrQ0D5Df9JkSZJ4v2TDAHFxnljV/UR5C4rtz8HMM44
mwPAaQzg6IuKcwBHm/Y5N+sygEI9gMxKj921I/2Rn8Eot7YKaORxtgoIHTKA/aR5dAjo6CqglCGg
2Ml2tTwcUKgHkFnrnV/Jq6wi74Vya88BjDzOngMATmaBGTyhuo8ngdtR9iQw0AkDuLdHzd+xF1A7
yvYCAjphAPe/d3w8i+/4eDEq5U0/ILwi6NfIz8XVhTjXorzpB8RWBG3uX12UVGYAQLGqeB/f8z04
tjt45dh5AMFxf3EurRw7DyA47s8AgKYMgDLlYSgzAED6oMwAAEgflBkAwAAoU2YAAAOgTJkBAAyA
MmUGAAzbAIAhwQAA7UfKlBkAIH1QpswAAOmDMgMAIH1QZgAAA6BMmQEADIAyZQYAMIDfxHZ8XK9v
KfdCObaz5o/bcZWZAQDFquKvPd/P43u+v6HcceXvl5excxY3uTV2rtYgy8wAgAIVxklVfVdu7nQt
J4IBQzYAZ9X2Xbm583WdCYzBpr8S35Aav1TBx9mr3DxatuAb1uvVfu/+/fvJ06eTR4+214sXk0+f
sv394AlQlE+o/HO1io2iBMdVgidtDabMDAB534nY/7ZsAMHEXePN9MLf3S32q/Hjx9uwvHs3eft2
++LJk6TOPuUTKi8Xi8RMmjOoMpgyMwCUMYCUVnb+//75Rua8IT8v12IAOb8xeP/mZh7s0X/9utV5
+DB7//p6RrlTyp/n80LJ9ONsyGVmAMjLs4f/LZd5Y/+a/4amDSC/NxC8uVvVl7m+fJk8e7ZVe/06
+0/L5ZRyp5R3qyfTrw/TIZeZAaCwARxNx1XycomxoBTN/DmAdAMINvGeP98qv3wZnu6j3Cnlw3R5
/vc9kw/fMOAyMwCUMYDgJuM5STa4L3nK5G0tBlDOftJbeQ8ebIv97Vughlds81KuXbnlHkDHy8wA
UM8QUH7Df1KkSZJ4/yQGEBvnjV3VR70p16vc/hxAl8vMAJA61B58UXEOoMqAzEnmADIrPXbXjvRH
fiifULm1VUC9KDMDQGED2M+eR4eAjq4CShkCip1sV/05gKKrgDJrvfMreZWV75QbUm7tOYBelJkB
AMfnG/bxVG3flT0JzACAkgZwb1+d/ivbC4gBACUN4P73jo9n8R0fLyh3XHnTpo6trtncv7oYUZkZ
AFCsKt7H93wPju1S7qBybG/94Bj6gMvMAIDCVZEy5WEoMwBA+qDMAABIH5QZAMAAKFNmAAADoEyZ
AQAMgDJlBgAM2wCAIcEAAO1HypQZACB9UKbMAADpgzIDACB9UGYAAAOgTJkBAAyAMmUGADCA38R2
fFyvb0eoHNul8sftrTh3PM4MAChWFX/t+X4e3/P9zaiUv19exs4s3OSp2BlV4tyRODMAoECFcbrW
Pn08XUucGQBQxgCcr5tpk/bufF1xZgCNJIhGY/hHPPhbgk97p98sWvj0p8xrH3upVzO/VhzeXK9X
+7379+8nT59OHj3aXi9eTD59yvb3gydADUb552oVG5EIjlEET60S5xPGmQFUyin7QWs6hjkGkClG
0ZslCt+7b0uOaxb6kbu7xX41fvx4q/Du3eTt2+2LJ0+SOvuDUV4uFolZKWeAQpxPGGcG0JQBZJrG
+e8MZurY2/L/UiUMYPeiugEciv/579FeSOb9mZuZsCRK5QQz5VMH/+nmZh7s0X/9utV/+DB7//p6
NmDlz/N5ocT0cTYT507FmQFUbVTmZK6cPJtvAPm5u3YDKDcEdDQmh1n4qOHl36woVcsQ0G5VX+b6
8mXy7Nn2l75+nf2n5XI6YOXdSsT068N0Ks6dijMDaMQAcjJyjh8k5u7EnNW0AQTnAAp9kCoDVlVu
VjGAYBPv+fNtBF6+DE/3DVj5MPWc//1bcfgGce5UnBlAUwYQnCDNH/Q4HLIo1JhtwgBKzBinj27l
DJE1KlV7D+DBg+1v//YtUMMrth87rtxyD0Cc9QD6PQSUbgCJYzs5f+BTDQEVMqFypa0oVcUAYuO8
sav6CHKXldufAxBncwDdMoCjL3LmWgu9Ts96PZ0D6MUQUGalx+7akf7Iz2CUW1sFJM5WAfXJAPZz
X8q8bjAdp68Cii3Jb/k5gOqrgIoaQCGpSfGB0cObmbXe+ZW8yiryXii39hyAOHsOAD32yCEV3hOq
+3gSuO9xZgBgAMUKb4+afewF1Pc4MwCgmHv92vHxLL7j48WolDft09hKlc39q4sLce5ynBkAULj7
EtvzPTi2O3jl2D71wfFoce5UnBkA0N74FWXKnVJmAID0QZkBAJA+KDMAgAFQpswAAAZAmTIDABgA
ZcoMABi2AQBDggEA2o+UKTMAQPqgTJkBANIHZQYAQPqgzAAABkCZMgMAGABlygwAYAC/ie34uF7f
jlA5tkvlj9tbce54nBkAUKwq/trz/Ty+5/ubUSl/v7yMnVm4yVOxM6rEuSNxZgBAgQrjpKp9nAjW
9zgzACC1wjirNtMmdSZwr+PMAGpLEI3G8I948LcEn/ZOv1m08OlPmdc+9lKjZn7hg/fX69V+7/79
+8nTp5NHj7bXixeTT5+y/f3gCVCDUf65WsVGJIJjFMFTq8T5hHFmAJVyyn7Qmo5hjgFkilH0ZonC
9+7bkhi0o5/x7m6xX40fP97G7d27ydu32xdPniR19gejvFwsErNSzgCFOJ8wzgygKQPItC7z3xnM
1LG35f+lShjA7kV1AzgU//Pfo72QzPszNzNhSZTKCWbRj/OHm5t5sEf/9etW/+HD7P3r69mAlT/P
54US08fZTJw7FWcGULVRmZO5cvJsvgHk5+7aDaDcENDRmBxm4aOGl3+zolQVP/vDblVf5vryZfLs
2faXvn6d/aflcjpg5d1KxPTrw3Qqzp2KMwNoxAByMnKOHyTm7sSWbNMGEJwDKPRBqgxYVblZyMwy
BJt4z59vI/DyZXi6b8DKh6nn/O/fisM3iHOn4swAmjKA4ARp/qDH4ZBF0cZs7QZQYsY4fXQrZ4is
UakqBhBs5T14sP3t374FanjF9mPHlVvuAYizHkC/h4DSDSBxbCfnD3yqIaBCJlSutBWlSjjZ0XHe
2FV9BLnLyu3PAYizOYBuGcDRFzlzrYVep2e9ns4BtD8EVGJiILPSY3ftSH/kZzDKra0CEmergPpk
APu5L2VeN5iO01cBxZbkt/wcQPVVQEUNoJBUrAyxL3/KWu/8Sl5lFXkvlFt7DkCcPQeAHnvkkArv
CdV9PAnc9zgzADCAYoW3R80+9gLqe5wZAFDMvX7t+HgW3/HxYlTKm/ZpbKXK5v7VxYU4dznODAAo
3H2J7fkeHNsdvHJsn/rgeLQ4dyrODABob/yKMuVOKTMAQPqgzAAASB+UGQDAAChTZgAAA6BMmQEA
DIAyZQYADNsAgCHBAADtR8qUGQAgfVCmzAAA6YMyAwAgfVBmAAADoEyZAQAMgDJlBgAwgN/Ednxc
r29HqBzbpfLH7a04dzzODAAoVhV/7fl+Ht/z/c2olL9fXsbOLNzkqdgZVeLckTgzAKBAhXFS1T5O
BOt7nBkAkFphnFWbaZM6E7jXcWYAtSWIRmP4Rzz4W4JPe1e8mV+YxKfMax97qVczv1Yc3lyvV/u9
+/fvJ0+fTh492l4vXkw+fcr294MnQA1G+edqFRuRCI5RBE+tEucTxpkBVMop+0FrOoY5BpApRi03
28/R7Tfnj26Qcnjz7m6xX40fP94qvHs3eft2++LJk6TO/mCUl4tFYlbKGaAQ5xPGmQE0ZQCZpnH+
O4NJOfa2/L9UxVxfxQAOxf/892iHI/P+zM1MWBKlcoJ5+LsSP+PNzTzYo//6dav/8GH2/vX1bMDK
n+fzQonp42wmzp2KMwOo2qjMyVzB5HuYd2J5MJa7O2sAwTjkl//oO2uUqmUIaLeqL3N9+TJ59mz7
S1+/zv7TcjkdsPJuJWL69WE6FedOxZkBNGIAORk5xw8Sc3diziphANXnAAp9kNJ2VVGqigEEm3jP
n28j8PJleLpvwMqHqef879+KwzeIc6fizACaMoDgBGn+oMfhkEWhxmwTBhCb461YhpxPV9QASkjV
3gN48GD72799C9Twiu3Hjiu33AMQZz2Afg8BpRtA4thOzh+4qAEU+gLklKGQCZUrbUWpKgYQG+eN
XdVHkLus3P4cgDibA+iWARx9ERseKfo6PetVSanVDaD0HEAvhoAyKz121470R34Go9zaKiBxtgqo
Twawn/tS5nWD7fH0VUCxJfmJS/5LrOgPzgFUXwVUwq7SpSbFB0YPb2bWeudX8iqryHuh3NpzAOLs
OQD02COHVHhPqO7jSeC+x5kBgAEUK7w9avaxF1Df48wAgGLu9WvHx7P4jo8Xo1LetE9jK1U2968u
LsS5y3FmAEDh7ktsz/fg2O7glWP71AfHo8W5U3FmAEB741eUKXdKmQEA0gdlBgBA+qDMAAAGQJky
AwAYAGXKDABgAJQpMwBg2AYADAkGAGg/UqbMAADpgzJlBgBIH5QZAADpgzIDABgAZcoMAGAAlCkz
AIAB/Ca24+N6fTtC5dgulT9ub8W543FmAECxqvhrz/fz+J7vb0al/P3yMnZm4SZPxc6oEueOxJkB
AAUqjJOq9nEiWN/jzACA1ArjrNpMm9SZwL2OMwOoLUE0GsM/4sHfEnzau+LN/MIkPmVe+9hLjZr5
hQ/eX69X+7379+8nT59OHj3aXi9eTD59yvb3gydADUb552oVG5EIjlEET60S5xPGmQFUyin7QWs6
hjkGkClGLTfbz9EndOuYPRzevLtb7Ffjx4+3f/R37yZv325fPHmS1NkfjPJysUjMSjkDFOJ8wjgz
gKYMINO6zH9nMCnH3pb/l6qY66sYwKH4n/8e7XBk3p+5mQlLolROMIt+nD/c3MyDPfqvX7f6Dx9m
719fzwas/Hk+L5SYPs5m4typODOAqo3KnMwVTL6Zd+bkzVju7qwBBOOQX/6j76xRqoqf/WG3qi9z
ffkyefZs+0tfv87+03I5HbDybiVi+vVhOhXnTsWZATRiADkZOccPEnN3Yku2hAFUnwMo9EFK21VF
qUJmliHYxHv+fBuBly/D030DVj5MPed//1YcvkGcOxVnBtCUAQQnSPMHPQ6HLIo2Zms3gNjgScUy
5Hy6ogZQQqqKAQRbeQ8ebH/7t2+BGl6x/dhx5ZZ7AOKsB9DvIaB0A0gc28n5Axc1gEJfgJwyFDKh
cqWtKFXCyY6O88au6iPIXVZufw5AnM0BdMsAjr6IDY8UfZ2e9aqk1OoGUHoOoP0hoBITA5mVHrtr
R/ojP4NRbm0VkDhbBdQnA9jPfSnzusH2ePoqoNiS/MQl/yVW9AfnAKqvAiphV+lSsTLEPnXKWu/8
Sl5lFXkvlFt7DkCcPQeAHnvkkArvCdV9PAnc9zgzADCAYoW3R80+9gLqe5wZAFDMvX7t+HgW3/Hx
YlTKm/ZpbKXK5v7VxYU4dznODAAo3H2J7fkeHNsdvHJsn/rgeLQ4dyrODABob/yKMuVOKTMAQPqg
zAAASB+UGQDAAChTZgAAA6BMmQEADIAyZQYADNsAgCHBAADtR8qUGQAgfVCmzAAA6YMyAwAgfVBm
AAADoEyZAQAMgDJlBgAwgN/Ednxcr29HqBzbpfLHbXfLvPq5WiwX88/zs3+cTf6aTD9MZx9nr/71
6vbHuOLMAIBiVfHXnu/n8T3f34xK+fvlZezMwk2eip1RddoyX36/PP/nefBclY0fvPnPiOLMAIAC
FcZJVfv08USwTTP/6OGKm/eMJM4MAEitMM6qzbRJe3cm8KbtP0krdKwf4ExgIPQdqvAt+vOzQZGg
fsWbJQxgvV7t9+7fv588fTp59Gh7vXgx+fQp298PngA1GOWfq1VsRCI4RhE8tarlMq9+rmIjP8Gx
oJv/DjnODAA1N5ZLf5FyDCCoX/FmOQO4u1vsV+PHj7cV5927ydu32xdPniR19gejvFwsErNSzgBF
y2VeLBeTIoUODgQNJs4MAPUPlWQy7+F/g03y/B5AXQaQ3i0I3r+5mQd79F+/bnUePszev76eDVj5
83xeKDF9nJ2+zPPP80DJdoQKPfs45DgzADRrALHXOWm6IQOI+U3OoNPhzd2qvsz15cvk2bOt+OvX
2X9aLqcDVt6tREy/PkxPX+bdis90A5h+GHKcGQAa7wEkvk4xgHSRHB9KrBvBm8Em3vPnW/2XL8PT
fQNWPkw953/ff/jwDScvczj15xZ6wHFmADiNARxuU96oARwtRpVW3oMHW4Vv3wI1vGI7vePKLfcA
ailzyz2AjseZAeDEPYBCQ/ZHzaDGmeFC47yxq/pIfZeV258DqF7m9ucAuhxnBoCaPaD066KjNHUZ
QKEeQGalx+7akf7Iz2CUW1sFVGOZW1sF1Is4MwDU5gHB1fc57ff0VUCxk+1qeTigUA8gs9Y7v5JX
Wa3fC+XWngOoscytPQfQizgzACB1aGuHJ4H38SRw3+PMAIBiFcZeQPvYC6jvcWYAQIEKc/97x8ez
+I6PF6NS3rRPYytVNvevLrpY5k0/ILwi6NfIz8XViOLMAIBiVfE+vud7cGx38MqxfeqD49EdKXPs
PIDguP+A48wAgMJVkTLlYSgzAED6oMwAAEgflBkAwAAoU2YAAAOgTJkBAAyAMmUGAAzbAIAhwQAA
7UfKlBkAIH1QpswAAOmDMgMAIH1QZgAAA6BMmQEADIAyZQYAMIDfxPZl/HF7W1E5tpfket1d5djO
mrc/ulvmPv4FmygzAwCKVcXvl5exU/o2NTN2KlOK8q/d5M/ju8l3Ufny+2XsnMWNH8TO1Tptmfv4
F2yozAwAKFBh+ngGltO1+v4XdCIYcHoD6OMpuM7X7ftf0JnA6Hq6rPgt+vOzQZGgfpWbR4safMPP
1SrWBw/2yoPnNAWV1+vV/rjB+/eTp08njx5trxcvJp8+ZUcSgmdLtay8+rmKjfwEx4KCJ221XOY+
/gWbKzMDQM2N5dJfpBwDCOrXeDPdAJaLRWI9zOmSB5Xv7hb7CeLx422VfPdu8vbt9sWTJ0nDCC0r
L5aLSZFwBAeCWi5zH/+CzZWZAaD+oZJMkj38b36TPP+rWFeu/1Oe2K8L3v88nxeqih9ns0Tlm5t5
cKzg69dtCR8+zN6/vj698vzzPPCZd4TCMft4+jL38S/YXJkZAJo1gNjrnDTdkAEc+k2KQ2TYrb1L
vz5Mp4nKu/WCmevLl8mzZ9tyvn6d/afl8vTKuxWf6QYw/XD6MvfxL9hcmRkAGu8BJL5OMYB0kRwf
Shy2Ct48rGznf99x9/ANicrBxuPz51vNly/DE4knVw6n/txwnLzMffwLNldmBoDTGMDhNuWNGkB6
2TrVfnzwYBufb98CuaNiD6AW5ZZ7ALWUuY9/QT0ADLYHkD4HcLiwp30DaH8EOXZVnwOortz+HED1
MvfxL2gOAL3xgNKvi47IVzeAEnMAra0h2V070h8malm5tVVANZa5j39Bq4DQAw8Irr7Pab+nrwKK
nWxX/TmAoquAWltFnp8+qjwHUKNya88B1FjmPv4FPQcAnH5oa4cngffxJHDfy8wAgGIVxl5A+9gL
qO9lZgBAgQqza5HF1mZs7l9dXJRW/rWX5Fl8L8kuKm/6AeEVQb9Gfi6uuljmPv4FGyozAwCKVcX7
+M7swRHYQsqx3eSDo8YdUY6dBxAc9+9Imfv4F2yizAwAKFwVKVMehjIDAKQPygwAgPRBmQEADIAy
ZQYAMADKlBkAwAAoU2YAwLANABgSDADQfqRMmQEA0gdlygwAkD4oMwAA0gdlBgAwAMqUGQDAAChT
ZgAAA6BMmQEADIAyZQYAMADKlBkAwAAoU2YAna/eFT/1n58NigT1q9wsXdT2f7D2v1GJP1b+Xyfx
Lyh9UGYAA2/cVc+PhwpB/RpvFi1klZ/taRu8nFtIH5QZwOi69pkke/jf/CZ5fujqyvV/ylMitR3+
lqJ9jpxuSs5vyf+MRz/L0byc+e0pEY6FIt/FpQ/KDGAUBhB7nZNZGjKAw2xVojcQTM35H6HEvxY1
gMQeWOyfgt58tPApL6QPygxg7D2A9DZsoRRWyAASs3CJka6jOkUNINaFyk/ZieUPzgHkqBXK8gyA
MmUGkGQAsTTUkAEUStw5gxg5xc75jE0bQJUhoNL2zAAoU2YAVXsAiekjmKYbMoDqPYAqQ0DlDKDi
EBADoEyZAdQQi9Kvi6aP6um40BBKYjO89OhT8EcS7dAcAGXKDODEHhBc1pI+zJLftAyuXq/+HED6
X6qQAdyH5nKLrgIq2h866hzBOYDaVwHFoip9UGYAQPkeVfu/XSWnTJkBoL0u1GmzPwOgTJkBACo5
ZcoMAFDJKVNmAIBKTpkyAwCkD8qUGQAgfVCmzAAA6YMyA2AAgPRBmQEAkD4oMwBgzAYADAkGAGg/
UqbMAADpgzJlBgBIH5QZAADpgzIDABgAZcoMAGAAlCkzAIABUKbMAAAGQJkyAwAYAGXKDABgAJQp
M4DOVOOKn+7PzwZFgvpVbpYoavoz3yf/Frb2ufL/aol/WemDMgMYSCOu9AfMSRNB/RpvnupL0x0D
aOdnGQBlBjA0A8jJ17sXh//Nb5Lnh6iuXP+nPOl/kdg7S3zMzNuqd3FyPvvRz3g0L2fKnBL54I8f
Lbb0QZkBDMoAYq9zMkhDBnCYlYr2BnIMoNDHzP/IJW7mp+z0IZocYzta8kIvpA/KDGAsPYDE14VG
k4smzcSce/STBsfKy33MKh2X/PiUMLacz1XUthO/D9IHZQYwXgPISaNNGEDRpnShwYpaDCA4B1to
CCh9ZKnQV7aobTMAypQZQGpmTEwTKSMedRlAuaGSuiwq/VfHIl80z6YMbTEAypQZQMl2YvUhoCaW
BtU4B9BaHyXdR+/NAVCmzABa84DgYEX6MEt+E7LiCEnOapxCq4AKzQHcH3v+oN5VQCUKkPO5al8F
FIu29EGZAQB96uep5JQpMwAwAJWcMmUGAKjklCkzAED6oEyZAQDSB2XKDACQPigzAHUekD4oMwCA
AUgflBkAwAAoU2YAAAOgTJkBAMM3AGBIMABA+5EyZQYASB+UKTMAQPqgzAAASB+UGQDAAChTZgAA
A6BMmQEADOA36/Xq7m5xczO/ujr7978ny+X0+nq2Wr1ar29HqPxztVouFp/n83+cnf01mXyYTj/O
Zv969erH7a04dzzODAAoVhX/938vr67ON3X78NrU+f/5nzejUv5+efnP8/NNPjq8NnnqP2/eiHOX
48wAgAIVZtOUC1bv/WvznpEob5qfwZS0f23eI86djTMDAFIrzKZ9d7SG765YW29Iyps26dGstLti
7VNxPm2cGQAKZ8aU58tTcmvFb12wDCVuBosRvLler/Z79+/fT54+nTx6tL1evJh8+pTt7//f/90M
WPnnahUbkQiOUfz35kacOxVnBoCqTeMS35xaDGD/Z4OC+TeP/vbgv97dLfar8ePH24rz7t3k7dvt
iydPkjr7g1FeLhaJWSlngEKcTxhnBoA6DSCx9b17nbmf/7YSjpJ+M90Abm7mwR7916/bQj58mL1/
fT0bsPLn+bxQYvo4m4lzp+LMAFCbAZRIvkfflpivy5UhfxQreH+3qi9zffkyefZsq/P6dfaflsvp
gJV3KxHTrw/TqTh3Ks4MALXNATRhAIlf3xrHhfJvBpt4z59v4/DyZXi6b8DKh6nn/O/fjcM3iHOn
4swAULUH0FMDOPqJ0lt5Dx5sq8+3b4EaXrH92HHllnsA4qwHAAZQYEKidgOIjfPGruojyF1Wbn8O
QJzNAYABRG82PQSUWemxu3akP/IzGOXWVgGJs1VA6LoB3BdcBXR/MM2bMqmQMhVR5eGA/I+ZWeud
X8mrrCLvhXJrzwGIs+cAgE74nCdU9/EkcN/jzACAYhXGHjX72Auo73FmAECBCnP/e8fHs/iOjxej
Ut60T2MrVTb3ry4uxLnLcWYAQLGqeB/f8z04tjt45dg+9cHxaHHuVJwZAFC4KlKmPAxlBgBIH5QZ
AADpgzIDABgAZcoMAGAAlCkzAIABUKbMAIBhGwAwJBgAoP1ImTIDAKQPypQZACB9UGYAAKQPygwA
YACUKTMAgAFQpswAAAbwm9iOj+v17QiVVz9Xi+Vi/nl+9o+zyV+T6Yfp7OPs1b9e3f64FecalWO7
gf64La/MAIBiVfHXnu/n8T3f34xK+fL75fk/z4NnlGz84M1/3ohzLcrfLy9jZ0Nu/CB2FhgDAOo0
ACdV7bNp5h89qHDzHnF2IhjQewNwVm2m7Z90Uu1fk1g/QJxTlJ0J3NEckfKkdUqWqRj/YBkq3kz/
4PV+eZr4KsY082vF4c31erXfu3//fvL06eTRo+314sXk06dsfz94AtRglFc/V7GRn+BY0M1/b8S5
hPLP1So28hMcCwqeDsYAGm8klohhLQaw/7NBwRI328/R7Tfnj26Qcnjz7m6xX40fP94qvHs3eft2
++LJk6TO/mCUF8tFYvbPGQgS56PKy8WiSJjDA0EMoFUDSGxo715n7ue/rYSjpN+smE8PCxwsds4H
PCzYYWTSQ5r/tyjRA7i5mQd79F+/bvUfPszev76eDVh5/nkeSD87Qplp9nEmziWUP8/nhQzg42zG
AE5pACWS79G3Jebr0mUoOgSUcz+/2OkfMJb6y0nVMgS0W9WXub58mTx7tv2lr19n/2m5nA5Yebfi
M90Aph+m4lxCebfiM/36MJ0ygFPOATRhAEVzVqEyFO0NxOYAgk342semauzlFDWAYBPv+fNtBF6+
DE/3DVg5nPr3OUhO4lxC+TDFnx8J84QBnGxkuY8GkNOnCX43KpYh5hwlDKCEVO09gAcPtr/927dA
Da/Yfuy4css9gNHGWQ+AAUwK/dL7E00CF+0JlShtdakqBhAb541d1UeQu6zc/hzAOONsDoABHMnR
+Y30Ng2g9BxAL4aAMis9dteO9Ed+BqPc2iqgkcfZKqCeGcB9wVVA98dWreTn6JypiDafA6i+Cqio
ARSSmhQfGD28mVnrnV/Jq6wi74Vya88BjDzOngPA0Ayyv4X3hOo+ngRuR9mTwGAAXSm8PWr2sRdQ
O8r2AgK64l6/dnw8i+/4eDEq5U0/ILwi6NfIz8XVhTjXorzpB8RWBG3uX12UVGYAQOHuS2zP9+DY
7uCVY+cBBMf9xbm0cuw8gOC4PwMAOjd+RZlyp5QZACB9UGYAAKQPygwAYACUKTMAgAFQpswAAAZA
mTIDAIZtAMCQYACA9iNlygwAkD4oU2YAgPRBmQEAkD4oMwCAAVCmzAAABkCZMgMAGMBvYjs+rte3
I1SO7VL54/ZWnDseZwYAFKuKv/Z8P4/v+f5mVMrfLy9jZxZu8lTsjCpx7kicGQBQoMI4qWqf5k6q
Eud24swAgNQK46zaTJu0obNqxbmdODOASjki5UnrlCxTMf7BMlS8mf7B6/3yNPFVDGrmFz54f71e
7ffu37+fPH06efRoe714Mfn0KdvfD54ANRjln6tVbEQiOEYRPLVKnE8YZwZQZ1opEcNaDGD/Z4OC
JW62n6Nbbs4f/dTBm3d3i/1q/PjxtuK8ezd5+3b74smTpM7+YJSXi0ViVsoZoBDnE8aZATRlAIkN
7d3rzP38t5VwlPSbFRvUhwUOFjvnAx4W7DAy6SFN7N+kG8DNzTzYo//6dav/8GH2/vX1bMDKn+fz
Qonp42wmzp2KMwNoxABKJN+jb0vM16XLUHQIKOd+frHTP2As9ZeTquJnf9it6stcX75Mnj3b/tLX
r7P/tFxOB6y8W4mYfn2YTsW5U3FmAI3MATRhAIl/yHJlKNobiM0BBJvwtY9N1dvLKTQHEGziPX++
jcDLl+HpvgErH6ae879/Kw7fIM6dijMDqHlkuacGkNOnCX43KpYh5hwlDKCEVBUDCLbyHjzY/vZv
3wI1vGL7sePKLfcAxFkPgAGkJqyTTAIX7QmVKG11qRJOdnScN3ZVH0HusnL7cwDibA6AAST1705l
AKXnANofAioxMZBZ6bG7dqQ/8jMY5dZWAYmzVUB9MoD7gquA7o+tWsnP0TlTEW0+B1B9FVBRAygk
FStD7IOnrPXOr+RVVpH3Qrm15wDE2XMAGJRB9rfwnlDdx5PAfY8zAwADKFZ4e9TsYy+gvseZAQDF
3OvXjo9n8R0fL0alvGmfxlaqbO5fXVyIc5fjzACAwt2X2J7vwbHdwSvH9qkPjkeLc6fizACA9sav
KFPulDIDAKQPygwAgPRBmQEADIAyZQYAMADKlBkAwAAoU2YAwLANABgSDADQfqRMmQEA0gdlygwA
kD4oMwAA0gdlBgAwAMqUGQDAAChTZgAAA/hNbMfH9fp2hMqrn6vFcjH/PD/7x9nkr8n0w3T2cfbq
X69ufyhznWWO7Qb647a8MgMAilXFX3u+n8f3fH8zKuXL75fn/zwPnlGyya1v/qPM9ZT5++Vl7GzI
jR/EzgJjAECdBuCkqn02TeajBxVu3qPMTgQDem8AzqrNtKOTTqr9axJrUytzirIzgXGaJJjyKHlK
Gq34BQuWIfFmuU8RfOd6vdrv3b9/P3n6dPLo0fZ68WLy6VO2vx88AWowyqufq9goSnBc5ea/ylym
zD9Xq9jIT3AsKHg6GANA1VZwiS9JLQaQyeZFb5b7CMF33t0t9qvx48fbivPu3eTt2+2LJ0+SOvuD
UV4sF4mZNGdQRZmPKi8XiyJFDg8EMQDUaQDpre/D+/lvK+EoiQaQ0oHIrzA3N/Ngj/7r163Ow4fZ
+9fXswErzz/PA+lnRygzzT4qc5kyf57PCxnAx9mMAaBBAyjRJD/6tsS+QmkDyDezxAqzW9WXub58
mTx7ti3/69fZf1oupwNW3q2eTE+m0w/KXKbMuxWf6deH6ZQBoME5gCYMIPGbWqIMhWTzbwabeM+f
b4Pz8mV4um/AyuE0us9BclLmEmU+TPHnR4o8YQCovwcwMAPInxlOb+U9eLBV+PYtUMMrttM7rtxy
a3q0ZdYDAANIGsM56hAVh4Bi47yxq/pIfZeV2x9PH2eZzQFg7AaQmMFLGEChHkBmpcfu2pH+yM9g
lFtbUTPyMlsFhG4ZwH3BVUD3B9O8KZMKKVMR6Q8HxD5CoR5AZq13fiWvslq/F8qtrakfeZk9BwB0
xfw8CbyPJ4HbKbMngYGu9H7sBbSPvYDaKbO9gIBOGMD97x0fz+I7Pl6MSnnTpg6vrvk1inJxpcz1
lHnTD4itCNrcv7ooqcwAgGJV8T6+53twbHfwyrG99YNj6MpcWjl2HkBw3J8BAE0ZAGXKw1BmAID0
QZkBAJA+KDMAgAFQpswAAAZAmTIDABgAZcoMABi2AQBDggEA2o+UKTMAQPqgTJkBANIHZQYAQPqg
zAAABkCZMgMAGABlygwAYAC/ie34uF7fjlA5trPm7Y9bca5RObYb6I/b8soMAChWFX/t+X4e3/P9
zaiUL79fxs5Z3PhB7FwtcS6q/P3yMnY25MYPYmeBMQCgTgNwItg+fTxdq4/KTgQDTm8AzgTOtP17
d75uH5WdCYzTJMGUR8lT0mjFL1iwDIk3g5/iaHmCb1ivV/u9+/fvJ0+fTh492l4vXkw+fcr294Mn
QA1GefVzFRv5CY4FBU/aEuejyj9Xq9jIT3AsKHg6GANA1VZwiS9JLQaQyeZFb5YrT/ANd3eL/Wr8
+PG24rx7N3n7dvviyZOkzv5glBfLRWL2zxkIEuejysvFokiYwwNBDAB1GkB66/vwfv7bSjhKogEU
+o3B+zc382CP/uvXrc7Dh9n719ezASvPP88D6WdHKDPNPs7EuYTy5/m8kAF8nM0YABo0gBJN8qNv
S2yblzaAoFel9BX22a3qy1xfvkyePduqvX6d/aflcjpg5d2Kz3QDmH6YinMJ5d2Kz/Trw3TKANDg
HEATBpD4TS1RhpTeTGKFCTbxnj/fBufly/B034CVw6l/n4PkJM4llA9T/PmRME8YAOrvATCAYCvv
wYNt9fn2LVDDK7YfO67ccg9gtHHWAwADSMrgRx2iogHExnljV/UR5C4rtz8HMM44mwPA2A0gMYMX
MoAScwCZlR67a0f6Iz+DUW5tFdDI42wVELplAPcFVwEdJtyUSYWUqYj0hwOCH63oKqDMWu/8Sl5l
FXkvlFt7DmDkcfYcANAV8/OE6j6eBG5H2ZPAQFd6P/ao2cdeQO0o2wsI6IQB3P/e8fEsvuPjxaiU
N/2A8IqgXyM/F1cX4lyL8qYfEFsRtLl/dVFSmQEAxarifXzP9+DY7uCVY+cBBMf9xbm0cuw8gOC4
PwMAmjIAypSHocwAAOmDMgMAIH1QZgAAA6BMmQEADIAyZQYAMADKlBkAMGwDAIYEAwC0HylTZgCA
9EGZMgMApA/KDACA9EGZAQAMgDJlBgAwAMqUGQDAAH4T2/Fxvb6lTLkh5dhuoD9uyyszAKBYVfy1
5/t5fM/3N5Qp1678/fIydjbkxg9iZ4ExAKBOA3BSFeX2lZ0IBpzeAJxVS9mZwCiTUI4+k52Sj4I/
HlSO/bpYAdILlv6Uee1jL/Vq5teKw5vr9Wq/d//+/eTp08mjR9vrxYvJp0/Z/n7wBCjKlAsp/1yt
YiM/wbGg4OlgDKBDzckS0U5MVUGfyLzOsZAT5uj2m/NHN0g5vHl3t9ivxo8fbxXevZu8fbt98eRJ
UmefMuVCysvFIjH75wwEMYCOGsBhI3r3OnjzaPLNN4A/yk0YQPAjBJVzPnKwtPt30qUyPxX8ExQ1
gJubebBH//XrVv/hw+z96+sZZcoVlT/P54UM4ONsxgD6MaAcS9OHebwWA4gpHM2GhT5O4gdJeWeN
UrUMAe1W9WWuL18mz55tf+nr19l/Wi6nlClXVN6t+Ey/PkynDKB/cwApjfcSY0ENGUBwDiDYhC/0
6RJHsarcrGIAwSbe8+fbCLx8GZ7uo0y5ovJhij//e+07fAMD6E2HIJZGWzOAHOWi08iJWbvoR65X
qvYewIMH29/+7VughldsP1KmrAcw5DmAEm3YxFxWyACKrufJKUOhZnuJBn51qSoGEBvnjV3VR5Ap
UzYHMHwDqNgDyG+kJ65BOu0cQC+GgDIrPXbXjvRHfihTtgrIHEC21VzaAGJN+JafA6i+CqioARSS
mhQfGD28mVnrnV/Jq6wip0z5D54DwBD6PcMovCdUKXsSGBipAdzbo4ayvYCAMbvXrx0fz+I7Pl5Q
ply78qYfEFsRtLl/dVFSmQEAhbsvsT3fg2O7lCnXohw7DyA47s8AgM6NX1Gm3CllBgBIH5QZAADp
gzIDABgAZcoMAGAAlCkzAIABUKbMAIBhGwAwJBgAoP1ImTIDAKQPypQZACB9UGYAAKQPygwAYACU
KTMAgAFQpswAAAbwm9iOj+v1LWXKDSnHdgP9cVtemQEAxarirz3fz+N7vr+hTLl25e+Xl7GzITd+
EDsLjAEAdRqAk6oot6/sRDDg9AbgrFrKzgRGmYRy9JnslHwU/PGgcuzXxQqQXrD0p8xrH3upUTO/
8MH76/Vqv3f//v3k6dPJo0fb68WLyadP2f5+8AQoypQLKf9crWIjP8GxoODpYAygQ83JEtHO//vl
+0TmdU42PGGObrk5H4tP/s27u8V+NX78eBu0d+8mb99uXzx5ktTZp0y5kPJysUjM/jkDQQygowZw
2A7dvQ7ePJp88w3gj3ITBhD8CEHlnI8cLO3+nXSpzE8lOmj+zZubebBH//XrVv/hw+z96+sZZcoV
lT/P54UM4ONsxgD6MaAcS9OHebwWA8hvDlfvARxm8PzyH31njVJV/OwPu1V9mevLl8mzZ9tf+vp1
9p+WyyllyhWVdys+068P0ykD6N8cQErjvcRYUEMGEJwDCDbhC326xFGsKjerzIgEm3jPn28j8PJl
eLqPMuWKyocp/vzvte/wDQygNx2CWBptzQBylItOIydm7aIfuV6pKgYQbOU9eLD97d++BWp4xfYj
Zcp6AEOeAyjRhk1MWIUMoOh6npwyFGq2l2jgV5cq4WRHx3ljV/URZMqUzQEM3wAq9gAKrXKpZRlo
7XMA7Q8BlZgYyKz02F070h/5oUzZKiBzANlWc2kDiDXhW34OoPoqoKIGUEiqaL8nZa13fiWvsoqc
MuU/eA4AQ+j3DKPwnlCl7ElgYKQGcG+PGsr2AgLG7F6/dnw8i+/4eEGZcu3Km35AbEXQ5v7VRUll
BgAU7r7E9nwPju1SplyLcuw8gOC4PwMAOjd+RZlyp5QZACB9UGYAAKQPygwAYACUKTMAgAFQpswA
AAZAmTIDAIZtAMCQYACA9iNlygwAkD4oU2YAgPRBmQEAkD4oMwCAAVCmzAAABkCZMgMAGMBvYjs+
rte3lHuhvPq5WiwX88/zs3+cTf6aTD9MZx9nr/716vbHuMrMAIBiVfHXnu/n8T3f31DuuPLl98vz
f54Hz1XZ5NY3/xlRmRkAUKDCOKmq78qbJvPRwxU37xlJmRkAkFphnFXbd+VNOzrpdN2/JrE29ZDK
zACQ+7U49t2o8s2p+K0LFi9W5uCdnE8XvL9er/Z79+/fT54+nTx6tL1evJh8+pTt7wdPgKJ8QuXV
z1VsFCU4rnLz3yGXmQEgKTXnf3tOYgD7P/vndfDmn6/40R8/Wra7u8V+NX78eCv77t3k7dvtiydP
kjr7lE+ovFguEjNpzqDKYMrMAFDYADLflt3r4M3Enz1M4rFfcbS0Oa5QiwHc3MyDPfqvX7cFfvgw
e//6eka5U8rzz/NA0twRSqazj0MuMwNAsbb5Yard//KkJOLEF7FfUcIAUiwtMQK7VX2Z68uXybNn
2xK+fp39p+VySrlTyrvVk+nJdPphyGVmACg2B5A/tp5oADlN+8QfTEnlTRhAsIn3/Pk2RC9fhqf7
KHdKOZxG9znIpwMuMwNAsQ5B7QZwaDCHxtMdAwi28h482Bb127dADa/Y5qVcu3LLPYCOl5kBoNgc
QBM9gKON/fQp6KYNIDbOG7uqj3pTrle5/TmALpeZAaCkAaQP99cyB5A4UdG0AWRWeuyuHemP/FA+
oXJrq4B6UWYGgGJzAPfFF/zUtQoop3jBQaQUt6j4HEB+Ja+y8p1yQ8qtPQfQizIzACCpD/QHT9X2
XdmTwAwAKGkA9/bV6b+yvYAYAFDSAO5/7/h4Ft/x8YJyx5U3berw6ppfoygXVyMqMwMAilXF+/ie
78GxXcodVI7trR8cQx9wmRkAULgqUqY8DGUGAEgflBkAAOmDMgMAGABlygwAYACUKTMAgAFQpswA
gGEbADAkGACg/UiZMgMApA/KlBkAIH1QZgAApA/KDABgAJQpMwCAAVCmzAAABkCZMgMAGABlygwA
YACUKTMAgAFQpswAUOsf7+jz3Dl/4939cj9btIRHbwZ/V8qnS/ylKjllygxgsE3R/D/kSb55+z/7
53Xw5p9v29EfL/dLVXLKlBnAWAwg84f709LPSb75P3uYxGO/4mhpc1yhugHk9yryi300StIHZQaA
jhpATqrd/zumJOLEF7FfUcIAUiyt+rc5v9h/XjMAypQZQD88INaqLTcUE/vZlD5BiWGZNg2gkBvl
dGikD8oMAN3tENRuAIcGc2g8LRtA+jRyvl8yAMqUGcAQhoCaM4CUxn76FHTLPYD0z8sAKFNmAMMx
gPTh/lrmAIpm5CYM4D5ttKrEhIT0QZkBoHMekLPQPiUnBof4S68Cyile/mqc9AGoQmEJ3r8vNSMt
fVBmAMBIO1jSB2UGAIw6+0sflBkAwBsoU2YAAAOgTJkBAAyAMmUGADAAypQZAMAAKFNmAAADoEyZ
AQAMgDJlBgAwAMqUGQDQCwMAhgQDALQfKVNmAID0QZkyAwCkD8oMAID0QZkBAAyAMmUGADAAypQZ
AMAAfrNer+7uFjc386urs3//e7JcTq+vZ6vVq/X6doTKq5+rxXIx/zw/+8fZ5K/J9MN09nH26l+v
bn/cinONyj9Xq+Vi8Xk+/8fZ2V+TyYfp9ONs9q9Xr37clldmAECxqvi//3t5dXW+qduH16bO/8//
vBmV8uX3y/N/nm/y/uG18YM3/3kjzrUof7+8/Of5eSjMk40f/OdNSWUGABSoMJumXLB671+b94xE
edPMD6b+/WvzHnGuqLxp5h8L82TzHgYANGgAm/bd0Rq+u2JtvSEpb9r+R7P/7or1A8Q5RXnT9k8L
8yTWD2AAKJwBjz5Efl9t2qrity5YvFiZg3dyPl3w/nq92u/dv38/efp08ujR9nrxYvLpU7a//3//
dzNg5dXPVWzkJzgWdPPfG3EuofxztYqN/ATHgv57c8MAUGf7t6HD0+v62T+vgzf/fMWP/vjRst3d
Lfar8ePHW9l37yZv325fPHmS1NkfjPJiuUjM/jkDQeJ8VHm5WBQJc3ggiAGgHgPIfFt2r4M3E3/2
MInHfsXR0ua4QlEPC968uZkHe/Rfv24L/PBh9v719WzAyvPP80D62RHKTLOPM3Euofx5Pi9kAB9n
MwaARkbAD1Pt/pcnJREnvoj9ihIGUK4TE7y5W9WXub58mTx7ti3h69fZf1oupwNW3q34TDeA6Yep
OJdQ3q34TL8+TKcMAI3MAeSPrScaQE7TPvEHUwZzUgyg6BxAsIn3/PlW5OXL8HTfgJXDqX+fg+Qk
ziWUD1P8+ZEwTxgAGukQ1G4AhwZzaDzNGUAtPYAHD7ZF/fYtUMMrth87rtxyD2C0cdYDQFfmAJro
ARxt7Kfn7qYNIDbOG7uqjyB3Wbn9OYBxxtkcADpnAOnD/bXMASQm7nQDqGUV0O7akf7Iz2CUW1sF
NPI4WwWErswB3Bdf8FPXKqCc4gUHkVLcouJzAPmVvMoq8l4ot/YcwMjj7DkA4MR9oD94QnUfTwK3
o+xJYKATBnBvj5q/Yy+gdpTtBQR0wgDuf+/4eBbf8fFiVMqbfkB4RdCvkZ+LqwtxrkV50w+IrQja
3L+6KKnMAIBiVfE+vud7cGx38Mqx8wCC4/7iXFo5dh5AcNyfAQBNGQBlysNQZgCA9EGZAQCQPigz
AIABUKbMAAAGQJkyAwAYAGXKDAAYtgEAQ4IBANqPlCkzAED6oEyZAQDSB2UGAED6oMwAAAZAmTID
ABgAZcoMAGAAv4nt+Lhe31Km3JBybDfQH7fllRkAUKwq/trz/Ty+5/sbypRrV/5+eRk7G3LjB7Gz
wBgAUKcBOKmKcvvKTgQDTm8Azqql7ExgIPQd+vsXqYUv1eGvCD74nn4zv/Dr9Wq/d//+/eTp08mj
R//f3v3rNI71cRiPhISmSEHBFXANqVA0FVTcE1OmQGJK7gJxCath33KgokPshtWQgiLsdjssyhtP
RiiTnOMc/0kIzueRi4zJPvFa9u/rc3x8nC1HR62rq9n2fvANUMzMhczPw2Gs5yfYFxR8O5gAwIqq
8MqOpWBNn/+cvnLh/8XTU2/6NN7byzbg4qJ1fp592N9PauwzMxcy93u9xOqf0xEkALDqAJj5ELsG
ny/HwZZE8FdKB8DCcyO4cjDoBlv0t7fZBm9vz65/eOgwM1c0X3e7hQLga6cjAPD23eXTJTiWCrG/
xr6Q3vhYRgBMRvXNLDc3rYODbAtPT2f/1O+3mZkrmicjPtOXy3ZbAGCN7gHUuDK98ZGfNEWjZULw
Eu/wMJMcH4dv9zEzVzTPl/jdX+d5nv+CAMDbNwjK1fr5LEkPgPxupSW1ALa2MvndXeAMr3j9yMys
BYCG3AMofbFfKADq6u0p1M8bW6r3IDMzuweAJgdAyj2Aoj89WskooMkyIf2RH2Zmo4Cw6fcARgVH
ARXqAlrNcwD5J3mVUeTMzK94DgCb1YZY503yhCqzJ4GBpTQa3kUmmaOGefVmcwEB69Io+THj4058
xscTZubazeN2QGxE0Hj9/UlJswAACvdKxeZ8D/btMjPXYo69DyDY7y8AgGUFADNzM8wCAFA+mAUA
AOWDWQAAAoCZWQAAAoCZWQAAAoCZWQAAzQ4AoEkIAMD1IzOzAACUD2ZmAQAoH8wCAIDywSwAAAHA
zCwAAAHAzCwAAAHwk9iMjy8vj8zMSzLHZgP9/ljeLACAYqfijznfd+Nzvn9mZq7d/O3sLPZuyHEe
xN4FJgCAOgPAm6qYV2/2RjDg7QPAu2qZvRMYm14cCz1onlJnSxyBwZ+uuDJ/s19ehtOt+y9fWh8/
tj58yJajo9bV1Wx7P/gGKGbmQubn4TDW8xPsCwq+HUwAYKX9JIW+UyIApr8fTJESKxduz9NTb/o0
3tvLTpyLi9b5efZhfz+psc/MXMjc7/USq39OR5AAwCoCYOayOv+fKWU65eBcRq0PrhwMusEW/e1t
tpHb27PrHx46zMwVzdfdbqEA+NrpCAC8QQDk19/Ev6YX7tUHwGRU38xyc9M6OMjOoNPT2T/1+21m
5ormyYjP9OWy3RYAWOsAiH2tUI98fn1PCYCi9wCCl3iHh5nk+Dh8u4+ZuaJ5vsTv/nr7bf4LAgBr
FwALu4By7tMuKQBqaQFsbWWbd3cXOMMrXj8yM2sBoDkBUHsXUIkEWsY9gNhSvQeZmdk9AGz0PYDY
8Rm8Bb3UGwMzIz0my4T0R36YmY0CQgMDINbJU3EUUP4PBX9uNc8B5J/kVUaRMzO/4jkA4O2zbYIn
VJk9CQxsaACMzFHDbC4gYGMDYPRzxsed+IyPJ8zMtZvH7YDYiKDx+vuTkmYBABQ7FUfxOd+DfbvM
zLWYY+8DCPb7CwBgWQHAzNwMswAAlA9mAQBA+WAWAIAAYGYWAIAAYGYWAIAAYGYWAECzAwBoEgIA
cP3IzCwAAOWDmVkAAMoHswAAoHwwCwBAADAzCwBAADAzCwBAAPwkNuPjy8vjBpqHz8Nev9e97u78
vtP6rdW+bHe+dj798enx+6P9XKM5Nhvo98fyZgEAFDsVf8z5vhuf8/3zRpnPvp3t/m83+I6ScR58
/uuz/VyL+dvZWezdkOM8iL0LTAAAdQaAN1VNM77MX/iiwvF37GdvBAPefQB4V+3MtX/Sm2p/a8Xa
AfZzitk7gdGQqpr+hHq6beHK+RNg4TYEV768DKdb91++tD5+bH34kC1HR62rq9n2fvANUI0xD5+H
sZ6fYF/Q4N+B/VzC/Dwcxnp+gn1BwbeDCQC8jw6WEobXz8GVr4d4oY0Jrnx66k2fxnt7mfbionV+
nn3Y309q7DfG3Ov3Eqt/TkeQ/bzQ3O/1iuzmcEeQAMBaB0Chy/mYLScVYpJC6weDbrBFf3ubbeT2
9uz6h4dOg83d626g/EwIVabO1479XMJ83e0WCoCvnY4AwHsKgEKX80UDoOhlfs6fJqP6Zpabm9bB
QXYGnZ7O/qnfbzfYPBnxmR4A7cu2/VzCPBnxmb5cttsCAO81APJTIf1rywiA4CXe4WF2+hwfh2/3
NdgcLv3TzBUn+7mEeb7E7y7YzS0BgHffBZQ+m/nKAiB4lbe1lW3e3V3gDK94/bjm5hW3ADZ2P2sB
oPkBkN+fU6UrKSdyim5hrJ83tlTvQV5n8+rvAWzmfnYPAO4BJF2/LzsAZkZ6TJYJ6Y/8NMa8slFA
G76fjQLCJnYBjXJHAcU6iBKfAygXADNjvfNP8iqjyN+FeWXPAWz4fvYcALAunVSeUJ3Gk8CrMXsS
GFiLABiZo+ZXzAW0GrO5gIC1CIDRzxkfd+IzPp5slHncDgiPCPrR83Nyf2I/12IetwNiI4LG6+9P
SpoFAFDsVBzF53wP9u023hx7H0Cw399+Lm2OvQ8g2O8vAIBlBQAzczPMAgBQPpgFAADlg1kAAAKA
mVkAAAKAmVkAAAKAmVkAAM0OAKBJCADA9SMzswAAlA9mZgEAKB/MAgCA8sEsAAABwMwsAAABwMws
AAABwMwsAAABwMwsAAABwMwsAAABwMwsAPDOy1/6o+TptoUr54/U0tsQ+9HEc0P5YBYAkAStGg2v
n4MrX4/F6huT4xcAzMwCACWPm0KX8zFbTirEJOWqf/7v5vyi8sEsACAAWqUv54sGQF3X4ykBMP1B
ADALAAGAYgGQnwrpX3vbANACYBYAAgAFiunMAZM+7Xi9AZB4G1kAMDMLANR/3KQftSldSQvLtxYA
M7MAwJsFQLl7APk1vfYASGltuAfAzCwAUOZqutAooFgHUYkOnKJbnv8cgFFAzMwCAFA+mAUAAOWD
WQAAAoCZWQAAAoCZWQAAAoCZWQAAAoCZWQAAAoCZWQAAAoCZWQAAAoCZWQAAAoCZWQAA7ycAgCYh
AADXj8zMAgBQPpiZBQCgfDALAADKB7MAAAQAM7MAAAQAM7MAAAQAM7MAAAQAM7MAAAQAM7MAAAQA
M7MAwJqVs/RHw9NtC1fOH3lFt2Gh0EnOzCwAsKIjbNrw+jm48vXYqrgxMbkAYGYWAKh0HBS6nI/Z
clIhJkk/5PLTJeevM5sR/H+MbYnywSwA0PAAKHQ5XzQAcgxFj7f5Sp2+5dOHd/CDAGAWAAJg0wOg
aJfLwnJcYwBUia5yIad8MAsANDwAYh0pidOI1xsA+b8oAJiZBQCWeBykH4Up5TgncuptuwgAZmYB
gCWW0fSavg4BEOz3H7kHwMwsAATAwo6XnN6YWAdR4nMAdQVA/paPigxRFQDMAkAAQCgqH8wCANiA
ol/onrPywSwAgI1uFjAzCwBAADAzCwBAADAzCwBAADAzCwBAADAzCwBAADAzCwBAADAzCwBAADAz
CwBgXQMAaBICAHD9yMwsAADlg5lZAADKB7MAAKB8MAsAQAAwMwsAQAAwMwsAQAD85OVl+PTUGwy6
9/c7f/7Z6vfbDw+d4fDTy8sjM/OSzM/DYb/Xu+52f9/Z+a3Vumy3v3Y6f3z69P2xvFkAAMVOxX/+
Obu/3x2f2/PL+Jz/++/PzMy1m7+dnf1vd3dc9+eXcR789bmkWQAABU6Y8aVc8PSeXsbfYWau0Ty+
zA+W/ull/B0BACwxAMbXdwvP8MkSu9ZjZi5qHl/7L6z+kyXWDhAAWJdimv/P2J/mj9LgM+7pK9N/
+pWXl+F06/7Ll9bHj60PH7Ll6Kh1dTXb3v/vvwEzc0Xz83AY6/kJ9gX9OxgIAKxpAEw+z6/J/w/z
a3fwa/krg4my8IR5eupNn8Z7e5nh4qJ1fp592N9PauwzMxcy93u9xOqf0xEkALCOAZBSu1NmsyqX
CkUDYDDoBlv0t7fZ5m1vz65/eOgwM1c0X3e7hQLga6cjALCmGVAiAEaLRkeUawGUCIDJqL6Z5eam
dXCQnUGnp7N/6vfbzMwVzZMRn+nLZbstALCOAZDSFCgaADk9PLUHQPAS7/AwO32Oj8O3+5iZK5rn
S/zur/M8z39BAEAArKgFsLWVnT53d4EzvOL1IzOzFgAEQPTwzSnoywiAWD9vbKneg8zM7B4AGnUb
YGG9TgyAKkODygXAzEiPyTIh/ZEfZmajgCAARsHR+oktgNjr7lb5HED+SV5lFDkz8yueAwDePq4m
eEKV2ZPAwIYGwMgcNczmAgI2NgBGP2d83InP+HjCzFy7edwOiI0IGq+/PylpFgBAsVNxFJ/zPdi3
y8xcizn2PoBgv78AAJYVAMzMzTALAED5YBYAAJQPZgEACABmZgEACABmZgEACABmZgEANDsAgCYh
AAAAAgAAIAAAQAAAAAQAAEAAAAAEAABAAAAAGhMAAIAN5P9W8Ca31J2UZAAAAABJRU5ErkJggg==
</FILE>
</FIGURE>
<FIGURE FILENAME="Funnel plot.png" FILE_TYPE="PNG" ID="FIG-03" MODIFIED="2017-10-30 23:38:25 +0100" MODIFIED_BY="[Empty name]" NO="3" REF_ID="CMP-001.02" SETTINGS="SHOW_STUDY_NAMES:YES;SHOW_AUTOGENERATED_NUM_FOR_STUDY_NAMES:NO;SHOW_CI_LINES:YES;DISTINGUISH_SUBGROUPS:NO;SHOW_EFFECT_ESTIMATE:YES;" SHORT_VERSION_FIGURE="YES" TYPE="FUNNEL_PLOT">
<CAPTION>
<P>Funnel plot of comparison: 1 Implicit vs. Explicit, outcome: 1.2 Funnel plot - Absolute Motor Dual-Task Performance.</P>
</CAPTION>
<FILE>iVBORw0KGgoAAAANSUhEUgAAAlgAAAGQCAMAAABF6+6qAAADAFBMVEUAAADAAAAAwAAAAMDg4ADA
AMAAwMD/gADAwMD/gICA/4CAgP/g4OBAAAAAQAAAAECAgID///8AAAALCwsWFhYhISEsLCw3NzdC
QkJNTU1YWFhjY2Nubm55eXmEhISPj4+ampqlpaWwsLC7u7vGxsbR0dHc3Nzn5+cAAAAAADMAAGYA
AJkAAMwAAP8AMwAAMzMAM2YAM5kAM8wAM/8AZgAAZjMAZmYAZpkAZswAZv8AmQAAmTMAmWYAmZkA
mcwAmf8AzAAAzDMAzGYAzJkAzMwAzP8A/wAA/zMA/2YA/5kA/8wA//8zAAAzADMzAGYzAJkzAMwz
AP8zMwAzMzMzM2YzM5kzM8wzM/8zZgAzZjMzZmYzZpkzZswzZv8zmQAzmTMzmWYzmZkzmcwzmf8z
zAAzzDMzzGYzzJkzzMwzzP8z/wAz/zMz/2Yz/5kz/8wz//9mAABmADNmAGZmAJlmAMxmAP9mMwBm
MzNmM2ZmM5lmM8xmM/9mZgBmZjNmZmZmZplmZsxmZv9mmQBmmTNmmWZmmZlmmcxmmf9mzABmzDNm
zGZmzJlmzMxmzP9m/wBm/zNm/2Zm/5lm/8xm//+ZAACZADOZAGaZAJmZAMyZAP+ZMwCZMzOZM2aZ
M5mZM8yZM/+ZZgCZZjOZZmaZZpmZZsyZZv+ZmQCZmTOZmWaZmZmZmcyZmf+ZzACZzDOZzGaZzJmZ
zMyZzP+Z/wCZ/zOZ/2aZ/5mZ/8yZ///MAADMADPMAGbMAJnMAMzMAP/MMwDMMzPMM2bMM5nMM8zM
M//MZgDMZjPMZmbMZpnMZszMZv/MmQDMmTPMmWbMmZnMmczMmf/MzADMzDPMzGbMzJnMzMzMzP/M
/wDM/zPM/2bM/5nM/8zM////AAD/ADP/AGb/AJn/AMz/AP//MwD/MzP/M2b/M5n/M8z/M///ZgD/
ZjP/Zmb/Zpn/Zsz/Zv//mQD/mTP/mWb/mZn/mcz/mf//zAD/zDP/zGb/zJn/zMz/zP///wD//zP/
/2b//5n//8z///9BjlLGAAA410lEQVR42u19C2Ab1ZX20WMkjd6jh50HDkkcCgm0IXQJpCFbHgkt
W6Ddv2W7LW3/ZqH0tVu6LSnddrc0XQoxgW0JJWkSiNnwaNn+aSkJzyQEcFKItzSER9KE+EH8kG1J
M7Yka0YaSfPfOzOyZcexpVgOdnQ+kDVz586VcubTOeeee++5Bg4QiPLDiCJAILEQSCxEZcNcbEWB
vDjtTT0AgRsoU/00/XywAIHEKoJXOpeAGywYKBPyjNMLOGQWmsKyt8gJKFVEacTihmmwfBnh0lAd
heRCU1iKHuKgwOQVlCEQp+y8D/exCssQiFM1hUKRZQhEGZ33wm4gqjDESU2hcILvNNzH4tSownAf
S0D7iNBgGIkCQhFBzlGvI7HQFJ669UNeISbCx+JO6dIZBx45VDqxhDxQTidD14eRWSU47wWaB83a
qDh2+BAKYeLCDZWLQ/PfRSGcUq8QNdaoSM9utaAUitVYHHGrkE9FYZVhFQqhaI2FoQME+lgIJNaZ
B57HQNbIMLFjVJBYFNLJcd0tmZ2Pb0E5oMYqM1LOw84UigE1Vrnx0HXhy242oRxQY5UZq85XFmC8
AYlVdjTNM5yPYzojAeNYCNRYCCRWZYCXQY1lIbBXWFbM/dDrM+Op9udQEqixyoqVtXAY5h9DQSCx
yotVX4f5YEijIJBY5cWxLCjwI9RYSKwyI/02GOBZlMMIwDgWAjUWAolVEZC1CFajjKI4ARjHGge+
/ykTzIzDR+a/jrJAjVVGpJ4AOAzgwhlZSKyy4tg8gPkANz6PokBilRH8uwsAFAAmhaOF6GOVEf8q
/D2AOw5w07U4iXQ4MI6FQFOIQGJVAvbm41fyXhQGEqt8eLye/JlJXvWPozDQeS8fuCeSAB1WgNeP
96I0UGOVC43bjoAax4LwwUYUB/YKywX5Qy3k74xO8mfFswzKAzVWmbD/e+ovk/55Zj+KAzUWAjUW
AolVedg96LHzu1EcSKxy4eZZ9O9M9fgrKA4kVpnAH1TTJR+mf3y1OL8BiVUmHFroo2/z1RMrppxB
YpULn1T/KurfBbi2EIlVLixS/6pxLDh/FspjKDCOhUCNhUBinfkYmgokjd1CJFZZ0Chp71ocCyTs
FqKPVRYEFu1U32Nu9W3F0zhvDTVWOXDXAu1di2PBAlyng8QqC1JrtXctjgVrN6JIkFjlgEsfgjbo
LpcLRYI+FgI1FgKJVVFoHO5TbcRAFhKrDEhs0w/0OBZsfxOFgsQaP47rYQZtPhbBJ3B+AxKrDDig
RxvycSywvotCQWKVAQ36ux7Hgh+hSJBYZcCn83ErPY4Fz34ahVIIjGMhUGMhkFhnuoe16YSijQ0o
lgJgGqNTwsZz8tkaZsb1g9qVOMEBNda4iXV+/igfx4JFuJv9yYglCMIJR4gR8fyC/FE+jgXzcA5p
IcxD+39aH3DwCDEy0pb8UT6OBQtwP8wxTSFyaizcsDh/lI9jge9GFEsBCuJYQ/VU/gg1F2KcpnAI
VD6pjpaAKgxR5l4hR6D9QQztFI6UD8u3CQUzpsZCAzgqDg14VjCzI3+05gAKZiyNhbwaHcdqBw4H
4ljwY5yRNTKxOEFQ/Xf6PwayRsVvBtfkDMSx4JltKJgRe4VoFIuFLLoHjtU87xrmHMVs72P2ChGj
4ED6ssFf5mDxo5bFKBvUWIgPLtyAQCCxTiNuHXl/wr23omiQWONB4TyGmYOH855G0SCxxoNtlsHj
wTgWTDuIq6GRWOOAPL+g9ze/4MJncUoWEmscePz6ghOl4HgeygaJNQ5cv7LgpCCOBSsXoHAG5IJx
LARqLAQS6wzGCvlkXv0KFA4S65TBb4sXnBXEsYDZhvEG9LFOGdru9XnE3IW67EAE5YMa6xRR/8nC
s8I4Fsy7C8WDxDpVKPcPOSs8uV9B8SCxThU3DHGkDENObkDxoI+FQI01qdB4iteQWIjRwJ83ysXz
MN6AxDpFHFo45HTmkDOc34DEOlUcGxJtKJyPRbAAiYXEOkXEh+7zNX9oX+irKCAk1qnh67VDTodG
rub/AAWk/8Qw3FBkX/BKKbywN3ZC+WDuBgRqrNIhL8nFlSNpVu31BW2C0a73/zogn4yAM5t89D3E
BC0APotgCZA+pKBmK6BnocKf6wgfQepYSZ3gUoGhCZj5pbQwYDaaxSHVGm4xOmTUWGeKvvqYs5fS
i3U1gQ8stlaYlUvmf5s57d0crxGyPPg8GXOmHxgX7xHTwEkqLWYleHcqVfB7zp34GXodm7XPnZZA
dmRoHZaJueVCZgV5zzGXk+1FjXVG4EqL+iQZh3ju5wG6W32+hER1k5H87KLepeqvLyweMcCXg0Jr
e2u7ADIPLd0AWS1H93EeWrtURaXfA+C+H6I2wUaUj6CYC+pkWqAlC2Bjo7Qw06qeDeLzTt7HJNJE
czHGpV5ys9tMX0QfyhbUWFMO5jir64sN794P1zSYzXR+zDX7LOe2dghntdU2EymxJl9cuNV6j2X3
8l3LVPNZexxsS/eYPWH1zKFmvyX3CFki1dseFMHRy3gzCRD+5wafbnDtsqrMiNAbF2tJFYfnGTZJ
euYRohK5vhwIc5p95FVj7vMQPYkaa4ohrFujI5HUeybhRTn5njkI8EJrZN9hgDYfdZlkWUoKsDbF
X3x+l5YF3k9c/cyO3PvavMB/e1Z9I/dQDeS5nzj9IgO9tOE8r8D/nP4OULDCzF/4TSL5jDZEJaqe
WrOPvp6XIGVFjTVlNVbjpdPmHwy9fpW5fXYyA8I0OXpBq1VTMZaMN9lyzn2r3/VTG0akJnMJGNA6
EEz26/JsuLInGJ6RdrkPqgXO2oPkesNV3dNcBlpnQEepftjAmQD+3KDGalwMsl/O9HADFUzhYNiH
Gmuqwe5VPR64wrBgdYT5Ydei2hh5zNfaIoqiX4HuKC/WmM7/dI3zzrNp1lbZc1y/OUD1S3+bdnIt
f8VLnANER6KXu3YGx+WcKr+uepazxdQ6VTJEg7RIbbcqCnyV2ufkNH+fdjWh4WMAjj72eME3tMxi
fKixpiCz3EnL0WMXmxmJKpm4V/qXB1JgdDHCtFCUk+09c3ot3XPikaokI8wV7U0c/PhucPeCEJD8
GXh5WZf/sS+C8PNfZuCaPzHn7uOJ2IV3ljlSGW/M1aonpRal96j9Y5MG6n/pkie9QoWVCr5IQPDw
e6+w94HwoSOz2gY1Vv1Nrj7sFU49JFPpcw1LnLBT7b85L+h6IEH858S5rg6iSNx2SEA/tBhnE9sE
PfIx4hXdFo22EB/oZWsi2355IhC9RhDgIQXgz8lzDwPNVup/FHpzQtKbpwO/HM4xkjsclwm/dA58
7ov9xsucQ3ysREz4OEtuqg0FjQXe16ejf8U41tSF0RdSnWdelRs/M9dVFWOJf0OtkDHiI36RnNBU
iF7mErt8YCLuOnkJyky9D+C08MN8KeCve80znryvDVfKSKypC9P30uqMd9mmB5f42aI8ZAeiW/8n
pB7qZTNTxNlWCUOLnAn1ptA5CY1PA/65WiGWHcc3W3pocqUjRlNYEhyPqX162RkRzB4w8eBz9RC/
p2B6H93dns4j1cuSTg85zm/CoPFKnke9biMPjUOkL4xr6di+SZbmGolVEmLWNe4Q77P9zVzF+3m7
dbbMHyZ+DjM3NJAkeL9hF38FLaslZQ1gTGZCwDCCmVaQVTPqsbVPI2bSOgsuHoyVMw3gm3YmSQpN
YWn4+Be/U30QqvaR/lvjEncqFbngHQ6CfDAl6CHzxvO84GrliLEkZaYI50lc/ZxNVgykOylUd1Nh
miKqYRTPPRjcsyzvY4nunmmJMymbN2qs0mC5IXXcO0OmcYHFzhuSWY7OxwpnuwTREq3ZBZxw8Xng
2R4UfAwpgywHLZHn4KPhXDgDENSCrAaFU6oA2ONcRh35UX13VuZSDGqsCvfgOc0bCpi7AGa+owlo
VoL3xknPr+b4vMR3fjSvKS+2xqVy3k8Phgd6gSPNbjjDhISbjZcMPq1NWWj/ZyKbuC6gPhEkngUp
d68Y2e0TB8S2ySsCKaevJDioftPPzvTADPKkFDTSYFHwde3EFdDeZcVkNLud16gOPNO1FwrGVgIu
no4i89pIsjpKE9BfSCzEAB6vpzGHq7RQgl/r1AXt9pcjez6cel2Nfrr/+DtwD/T2ZJFGFj7OV/OD
O0YbeODzC/NFy1I6+BcwGxlyd8gsWHy08yhY5JFnmaIpPEMR+NRWgJTtbpfr5fVccu9m4mP1GB2J
+rr6DvjFKzFiCmff9Id3LT2sJjbxM3up9pp/c3TLimN5Ydr+07DGltHaY11HHf1ZUGzS997JwKEu
I/uxY2Db9MLLv8lOccmjxioJCTU+2u/5x95zWFmkfcPD/nCrYBTAbfgH1RSG30+Bmdg90SqYPa4n
DILRLP7eBG0/4q1Gq5/O+FzECKZOi2YuMzy0dqvzRO/OArzYCsd3AmRXwjJKvCBjk1FjVYbb/vM7
6lRN9EaOzWVUF35u/0yFVYiq8tX0EFFJgR2ixRJiWbsD3IksK80RH37BpEhc/QOvbnIbZJC4/XdL
1QZ3PN8vvJPLQnQdmCIsGNZAHSjAcMmgnCWefmgDI6PGqgh87oQ5T0pEX31zVJu3d1j+3KU7qHcl
QG8EYPqXfJ/WzF5qMQjU0Wrxwe1primTb8BvH2grqr3c5wpH3eSo3ceLU1ZSGMcaJ2Z265NLtXFp
gTNJCY7OWb/YLoc5kF0hfz+rjkrTStrgdOOyLjhHHxmk80zzMx30CBfjDdO5CidMd0eNVUnocHiG
9BHB4p5BYwuXebZTdcNIiktbkz8wEg2wOKXM0ft82jzTKhnkKvIwGoEnD6QnDMuyakyCvxZ9rIrA
3m9sPqGM9hF33Xen1kck4rLHv72fZ0HZuXAD6SWavT91tLPgSJtsf9rszeZUeTLu1aykrs1veLKD
GlerM8UpGbBtTa9hZfAQHyudA0cmu7kzjRqrEnB3aoRC0ke8wmDT+ogEz5i307cXrwzQXuKehUJT
LcC3rNCxzJjwalVi/ULfi+rR5SEDXSj9YtLIO4lXJQmWFwA8fUIfqRlNmJPH0ceqCHz855ed4GMN
z90gf//ObNDRV+miQo1VSrTh2Im7MB0edh60b4Zz9nxeTfIgGAWBxrhOQIPZyATpYmbBQh0xbZ7W
iXU5ixqJz8fgBSTWGYpD805cYTV/mL4S7OJnn1p2c5omO+JynPo6AZfvydl7AT6R5lJ0CMfRo9KI
41xnD6Ff3Mk5+xpQY53xuOSLJ5YNy+xuZvrghr+nc7UKCncJguVVovBuEaxaDzK7DFoImRYJIMgA
bL5/JIuthW1d7eCBd16tXbrF6EUfq5IwzMcaMlcrLz6ju5dzHQf7y4u5dD6/wonztAhJPUPybwl0
nWHjpTnaiN3aVNM+lR4FaqxxYpjvPhCHL/S9mDTXdFyLvQ90Ky92DUTaw3p2Bt7cOrSxxTCQwyHd
5OudUnJBjVUCNl0/5noH855lINffMrA+TBWf7JTBF6HOtz+qizMgnbgCjEsl8066ek4XKqorGAVu
6oXhUWOVgMfGzkBF52rFHxuMw2saKxVxn6vG3vOefH6eFhTM04LU03pnUI/QW/9C/vxlhkZEUnVK
yQoj78Wja82/j+BjxYec0jj8eilkzu3dPCi+WcbV7DEF2H2bvTlVkQ3M0zI8ODhPC5Sbtwxpa88X
wozvuafq6WX7AynxFXaKEkuQBlkksEis4fjMoeYRfKxhWankJCNaq9P9WwrE12WMGD0SJB9XZK9q
7dj9qyWHAm/bo7aH1DmpWt9ybd2QpuotxogF1quNdNcZDvVOpUdR4GMVmnEBOPSxhmPjofvH7BWq
uHXB1yteWOhjFQ/r9SArSwWTp7BwpB0Krz8fhWUcrSuoppLW8kkjAL56VZBljzgTop6KWzxbMAoG
94lDLVcNjijyejePVjcbGXXhhDBLHcdRZzL7ZgmWwti6lVrGetsZrrHUGUSD04gqHnKvQ4owbJc6
XgMhV/tZL07vTbF0/Zcg0Img3hMWMxfEJ5bHc/Y+gKTMve8nLLOGCctCvQerzVdBcKmR5nYPWAXl
a6TmLfEP4B/HnwZioV81Im41m9RJCz676oH/U87Vv9ylJGRge5XZ0HENY2yh6RssgmU6b5ahkQH5
mu78eggB9klqZm3JJlhT4FKi/vcaoJat6k50Q/wdNntBPcS6uD7FDW4rudOqZurWR7GF28zGXXRc
Z9pgDq2SzMhIo+HGgjbIcdVpMYUCoPk7QV89fdlO7eiIGjN4wtYLEE4yNvgnxROHGU+wL06LQAPk
/BcbWOuDwjm5V71PQMgbtYGazd0NMDdqNEd7OVsEMjfNjvqfhLTCKsQ+ZhRTKvg16Cb9xZQYSF4s
mFzPcDY6J4uYCxpT3dDz8kcBPE8euvnUvjttZ/hoeBQGemg0f0T4NBBLtYDIpGHYP2/HpbojFM4/
GbpfoQI3z4qT4+mpp4lvdBe4c4fgOsv3oDrypfazgZOqQ2D1aqJuuSO3GVhoJWfPt4BxE+QW7fJF
yENNPcPkMsRuBk1nsULuK9z60EXQXLCSop37EgiK1OJ6AKyNlKTqfiiNVoGeeY0CTWzLCeqqVwBz
I3XgOEGwDJ+MYRWp/yb4jFY5r/UaGRPdhgDKrUoK4lisIElcPoIlYRxrOC6Bd/bWq0d3eug4jCTX
qXGsxUd/a+zNgKOL3Z/tZ5sdXzpgtLlev91/yZEfOUJEfpeGJeeFbZK/Y3WN+U33+gcVuNOlQOs6
aVo7y0fvd/QnawyX/LTXzv/5K0+2s0lTl+2PDf+Q3OC/w6Co0icvh2ij/wnrnF0QfIh8VuhInUOB
x+MO9xYZ0i7Diw/nIDRH7F9O8y7bH035TOl0tcGdyA19ij4l8vF+k8R2/4owi7arwGO25jo6YZp1
2CaKWMCq8ze0goFiJFYe89ZyD7+mxtM5oIu35tTRjUdeicuR6jhNpuyK2NvvZPnk+ybZ3vvvXE/0
Hn+7spoztPMQiyqSuE6yO9PHH4T9m7mPtoFUYxAl1hnljDURJnzUHQgt3PhI+LmnIow9bfwvV38w
HrmHEIvAz7M8OOPxgNGeroqAsEYhjvY6mlckZwApp4Al9/xFdwP8nyZ3zz/Tr+dIZ658g7Eozqa7
B54igYNnk7Z7UyaQlHtDdymUVXRufkdVTn3KZc5TgkM6RePo3l/ZNrpaf3wnl+yna1V/vmPn1sBm
e7wNDERM4OD9N30txi4/6uTX/d6ecPT6s+3wm+imJ6h5slE7k8llPZGztz4aXLDDG36jvZtd3mZi
mdBqeziYtDdvbLZ3Q19fryh+9jsH26G3f6uRaJVafksXR1qvzkrJ6rj/GMA6nrvkKPnhUy4QuiRZ
CIe/8it/Evbfd/xXr1KV2vlyW6sJwmuTDU/U558ix9JVtRAz8XUgOaDOoLKKtrFOf8oSEusDgrgZ
ZE787392G/aq4zXPW55rM9qtMQne3kwePeuO/NXWx3aI8Yy90ZKp7nbbTKIl8ap4llGak+snrlAy
nYyu2yE521m3ue64i++7r8/WnVidTC5MWSOPgiU8LZF9en0g+c6ddz4c+9whW4woF+FBWy956CDU
SZCxKQnwR1cH9q/WiOW0qkam7g1xQ0yBezLihk00Xlt3QY9Bhrps9N83KcOeohfSfwLp7c38PYpO
Jme0bkKIhdNmxgHu0tiOgK29utu/5J3Wsz+8o5YXOCFA9JPYz4rEOM7ty7GdZ717XijQbqPONec9
fwd4WTmrd/RniKIzUmXO2s3n7gg6U53n8NHq7rP6ubjieN/r5wukrw23CRzbOY09f7vPFFEn0tj7
GK4/DYxT2HV1DjJBwafle/PEX1wOlmeX002chjxF2d5dnWSEs/o92YS+QtZmO1yTUY/Lm1EQh3SK
RdeJS/yE5/Zx2WN+w9nmpla//O0AL/gFiCgR2XOHzJK+dX8URCfMC8HL+l73zU1clTkdEQQjvOP3
Q7aBTQR70pntkV9AuCUHkehT3ZCShUw2do5LDVj69fgTZZmf9wtpkMXXfBDRZgb2OY0JD7FvCeFq
8jYtrq40I4hELwJw/p3Q586HqvR2nC/5XE7SbRQ+Jqh7P5G+bPz8RS712FLePZ7QFBaLz9j/PGKE
aIZVabs7Ia51PGaXiR8jzZbYrFP6yXYiuAixWDbRK6d/o0icJK5m6zIOJa0QC6aw9UTrOLZkGYvf
aDM3bnZu2c1aFPbZaqHakKXjPW3qTAeF1Xwj24MSKBtveluRbFljtE68naXdK1NWodtxMjlWIfox
mWNZUX+o5GYxq5Zqj09vJ1tPikEysMdM6ignbaON7rxIjjMKoMb6ILB45F/0R5ik6Xx3AK6La3tl
QsIHe3ub7rBpysLb05tw0cN6qIHbHNbWoGAyNYLXQjuWNINRVbo9ugng0ib4RkRLJUIKxevbhoag
HPEGEOO/VY9ts0lTkx7oYxWLH9SOOBcmNjcCnPjRHQFon67K66mv5QzmrxseiedA8OeMtszFr0c4
obbJ72qdLoVsc4VdnzDLRi5MJEv3xhT8agTcaFCWvKbOUj47lQJzGPRd5AZ6Du6sKcaqj0N2ya6W
Sf9UUGMVi7hhxOL5dIcTaR8XjkzXClZmctm/uehQC43L54BRHNuzhAU8F4WqTpjOCbA8ksplwpRN
fro3Zk4d449mc/voHXzgfTsxS1x+F7mBGKOck1k1hAaMlO2d/L92JFaxuHHliMWKnulWCRYU7rj+
Rt2Uhb7cHNAz2aaVFCGOkx3YxEL+z+UANJ/MtdouqvTly9bGzghxIbGKxWUj98YNV2nDbncXrp7w
w1d5rePm26S49EE40T4PoNpoyw8Byp4l5G+bDF1tWgYjTSXykTNCXNgrHK+FtF3a52r/7uaGhGlQ
XvbLt/7aJIMk1jGe1c/8ktUCkCnwJ8F5bL2Wqa3hyY55VI85U5viGdLtMzxI7lgqJhtcb5wJckHn
vUjsffdk89h9/ZnIwkgfUyAv2ZVc8TwDthAnunv8HnWfHXJB9Ka4xOJ3WlWRmhTVa2+4XDF6IyC6
wgsfXwaB3px572IkVgVh40pLKdXT9RW+ngJ9rCJx+CTlM0cufmQ7ILEQReDdxpIItyCFxEIUg0Pz
Ri6fP3LxJYcqXF7oYxWJwEmiADM6S6uPGgsxBCfjiaHE+kgsRFHoQBEgscaB9Cb9gL+fEczusW/Y
9EA5P57/AO9GYk0kVumzleTrfviSEk+xg0vnPc6RPFOovUu9PtKaKposeT/xwrScyfpehcLwVAZC
YUn1aF7wmOVj3y2UPZECDukUB/eip1Re2foS9XWMVHWfpMtmZn//iFK75eD7wI4svq2bX3BuzIFi
NWbcmfxehSzLTl/1p8ImOJYdSHsbZUt/QoPlY9+tfhhqrA8A225U39Zrs/mYpKTbRdPhgJvQTaAr
QHmr8RaiyWSr4AVYsD2vDRQn8LcYab5kfZ1pdqW61v6iVjVnsr5XIc3y96PCT9QGscHaAD6bkTRF
9zvU2yAvI0c1n3FpPpUyE4SQBXyCwBSmGDEqZkEk9xrz301wm+iLrtcPMEaTd5i91L9n0LKU0749
edE26zHccGqQzUw44BxlN4nG8zS3yjx0q6+AOVclJg1Gc59H7uDsfYwznQYH03xWBwcznlqs5g51
L32CYzs5rpmczG7RZ9PQnMmmLJ1cLEp+k+c9ruHKnoXRfggKOdNLy/I7halhiz51/cOclmkNi2mS
UtqGcFZbbV8OBBtLl0uoWUwd5j5vJiHMFXx92TyrSI2a4/Oa6JcQ1AAIOZrT7DPaj8+N5cCsZNXv
xOlP2ZwBYK0tc1IisIxVyKjt0n9BYZvF0wE1FkGItXudL0t6diLOoq5YH4J5b2kOU1ik+zgLltcj
xDcyAWNglVgodWELtHSAKcV42mjWj2ZfO7klp0VUf/n+a8T1J8+HztfSeSXAxU4tIBGB5aDmoPkE
q7STB5mw59Ir1BwHs3Un670eQ08CIDVDHtjvUIA2g0BnBbJA39SV/pEvg/QcTBd9xwY4QMuP+3TH
PcBxWTovrNkH0eO+XnItEyn0zgSBpg1IN0NzmurScEZvF2C6VNBm8ZkX0Mci6mebkkia6sN3n/tH
6lr/3gTevleHav+6LdrMF9dPGGBd4NjCKorNFGPTZlYxWv6yDjaYxekdUi8kWbl3NffTNNv4k9Xe
BLnlSMTaz+orS6V1oLjSsj3hscfIU13eBg6lTWJDdSKbe/VvlAxhVkddb4KKXDYmVB9L4iDjdIAU
/0sdbaM6k3xUkmBDv0MkzVUbIemwkE+R7b2HePa/X1935b4HX6037d8sW3OcIHn61+lLBqWk+g2s
iXX1LyRW/3a7aDbJaW5GN7nmBo9EfCxJW70qreNZeGtd41aFtitmpDm5TNvqgJITqrPR3/6RJmAQ
bGe3zhTJZyruLhY11igwh1XHyef8Bn27WtT3g9D9EepBDezNbPfK2j7OVshEU0R6be+0gpv4J6ko
8P5pCnyIYa9VLA4QzgFO3Tr18OyL6c6DZweA+jWmXtHrToAxK1vh2iPAL7EaAwJEF4KyNL0jZ5Yv
cTHUu7Fw3MDSjUA19bamLfZXceD/sBmowY6Bh+b9SLMmyHURinolxQCMvJz5c43zCmCXQ8BG6nEO
/8C/UdstkXxTmnvr2xHwggNYkV639yc0VcRpuZkDdKHZ5Ymcg/Z4gZP6Uwr4eogG7qn9jNaW683a
JiCfGcn40RSOBuZF/V3dTvcimqtoZ4qI1xhWX5yLs12zV6sSM9mUIC/XBPqghwlDN/j80/kjMBe6
psEsg+QL8N3hP88Su/3OgH92k/pEFfJmCuRcQLjKz1Tc53uqIR70sPBGH8z6X2sE/Fz1QYj2pL8Q
tfpfs/WY/bM5m7WN9g4CJiN4012ibPJn+ehsYp2221QLJfmbIeGAzDFCBsXPgSj4HGCT0uYqxhSm
k1I/FgbGzzXp1swv+yPqusKwP5Bm/NDn87dDd6ApSa+3sJmBnoJlHsy1kLc5RFvxfo4ndXsjPh+8
5Suwqn5yROpfKPjaokis0RDW9/Q6qg7D7MjvBxGl/gh5iWHoPZSfjJXcw/KGyzNOOq1PneUetZ/l
Ig8W7iFMywr0KdCdC6NMBNLqaE8kGQc+F0kmKCOsNceEHYebIHGwoxl2ZgUp2+p7OdqbpU82fMRv
kaOMzRFNvyrHZq4lbs97kSi0UB8rEg0boJE8K1+L+i280Srwt8Cy4GFSRN0sHzRDEyvvaeybPxeU
TtjJQijad53+pS3WqHI7mD5EKkaJfiS6jdwzNxJU57z68v4YQUc//EMH4VqyLywI5H5zlL0C4kby
w9HrqXV9av0dPvCh8z4qAnrifpc6U0Fd2s5HdVGSF/mxC38dmNvwt1KWe5npo1Sw0zyQFwhJsz/F
wZehMxSbTrcviTLb/aQbFjVU+WkfPtwO8xjIZajPzrxxzizwTwcnBwZYFl2YiUw3XgVKln4eKWpK
B9NsBHKXd+YsS6o4bqHCwUKOC8yBaTa/Mo12TH26bvHS5/uVrF9NbXUVMWEvgMF69SdnRJfEwfBF
d9htCs51N1Hz5rQJS1PgqztbOUr9RgMpa7SdTe/L0mUbgcKwvC8Fm8i/eLrsp5Yzt0/0bq8DOTdi
DJbc2IjO++jBzz+E1WXHXJLaQvYBYgY3ODL53FSwPMy+Hfo6zfqjy0L20GXKNZEMY81VHd32gkFR
wP0z1xrHGjFdk7THXr/EJLN+5aOimFvxh+QcS7+NJvZwiJxktlrj9iVb11cBa2ejD8ry8qMBObEO
HOtsSfZB052fbDZlb7e3RH/VU3W/gebQAon412nZ8fx2JX3HY3G/wq+l65vNaXssEF29J9xwlHUm
lduzPzc8bbO530uzvS3tdVI8IbpC90lMztjJgqfpQcESYyVD9LENZm9/Vcok/SFh72P1/FjW9S33
qxsKO9KmwcdtE01clvQlOmsWMgNZuvTUIfmcXT8zPMEoSKxRkLLt+fzR9i1mUV0P8dLmfsaX2F2v
ZvWn/3rem2RfietZf2BgH+e0M2XPWvrn/MJtMslgd4R++0LGJBkVh+k+micm6ZQUa3Kbrdc0s9vG
Z6jPokhizi9Flv4kEZspWXoeTdulTk+ix89LInG1pJlP1/d0svxBMK7mIVKnfZ7kV8DE3/6Esfuz
39qUFNlfG7tZCdLEfU9u7bX9IhxzROf/sHsVl4MoKymR/31A8IGU6YPcvV4pJEzrZQXmXpAWHyWd
vl91gG/3+mmGrOTr+dTbrJ4fS8w+alJ7hFYDZYmaR0ti//S4InNJ2HnxGluIHUYsXS79jhy9hsQa
Ld6Q2Je83WhIqOsh6r3GiMW1HtRMZPRf33V3+HAXM5jpZ2vParqFx56H4KOJmOKCLtuueui6J7GH
8FIyWnOLf7/ZREOfz25I8Hd3rLYljL3yanHFJtG34rBH+q8/HLhLCiQM/3efNddex/clQeR670za
Mu9serz7P9L9q8VugTju6+iHLW8DSSSPejX4d5/nXK+IpLBpE12DIXHJ9Wn7Lx6NgQgR1xqJUXig
0YhHEjTA8K+HJAeIPMeS76mGOo6SQ05hJaZeAi13A2ldz92gJLQMD1ruBjXHAwubtawQW7NKitXy
P+gvVstsT2/MKM88ncXI+0ThxJ0p3JK2zkaxi6r8rnn58ueE2XGjvNt9DgfOtC0GNmtKspozKRp9
94qJ2oPVaYHjgw+tBNnb5hM4c4+v8WMZmNXEyLXH9YdgjrNCdRrs5pizjQPZ2aW3JdQkGs/xR/3+
MJjc5qM0WuFk8ruMaKmK8s+xYBex8T9WuxSdlmDQeR+XRlNMw/ajGMSJ87FizBJ3iJfdjL6keV/6
WYC+nNJ10RV+CKa6kjLYLrCCVbKR37VJSGbNYXWtPY2j+dxqNhDrLPjbnMB0+8HfQcf4qMeeoVqF
2O1WoFRjraC1JRMNsqImx9k6gTMJYXCT/8jjtgo2/elGQyCYTfRIJswjf8qUtziZ40bLqIWmcGwE
s9Pu37H3YWs3dfHV3L9uaYSJo0ZFjUuz0DNd/M033YZH+ptV+bnagXEkHeFf386FZh3tX//dgxlb
U8jTb3A6SIfLDlx6932/o3J2JRW5e7XkENlYTWti48seUTakvcmWtbKeH1S8NweGNVBH/KBIH7C5
3ec9vNMR84fYPuLTfftAxpsEyfrKln7iBzkMDpNC/TqQHg6Dp3sj+V7uWP9/xVzK6XmsqLHG1le9
7F8/zSzrWlQ7YOwyI01I1vKmU3XAp45zWfGL23g1oh3hWMi5d3HO6hiXOJuTfyVBysmttecivS/l
fDdnwuEF2n1HI/lsIOxx7vYfck3ZbM7AAy/ldcyT+q6sdAdzUiQtg5WdC6GXk4jmYDblZJpp5Lkr
WHLJ0AJqxEvN7sxBp48GDCSFvOVKHPM7VaDGGvu3Z3mh/VsAdTExq8nDvfQwQOPWiOe1zSDPOs6J
JpC/ecDTy+oai1Yxy7Kj5qGwCYRq2m2HXD2EVrF0LDBjVocEf/YQedsCyQMKONUxSoA7axODIt+w
pW11TTKfv1aLHE1/RduBTt2FTnswGzu0+RYDWwJujVLS8+tA71aqnQ5tyJAUmk7b40SNNSbMO1Pq
JNG/6l0gT+px8vdyO2f/OID3MLeD/Prdv4vQGFh+7MyT7geuZdH16r4BPXqhqxrgEh8wxLNXfLCY
8MochABRNs6va0FKf+G8ncUpZY6QH+PTLLL4U9Cyh6gPTfustEW7OrjhkVp+LVF0Wg4bfnA8L8iD
fNqkhhprTBg2brluP3n/8Q+oKKTqpZ0/oyqova5zjQLZOXHSJ4fAUV+/K5/hWprW31UHmXv/7t4l
bSAJ+YGP29+R4C2qtNR69MW9J/HTk8PiaLrIGfdqtoMFNmnitF1ZfYvVXVltW9NrWMoP3e9yJId9
XbWcf1D6dacM/MyOmu4BxcWuS3liLBJr0pjCvVufo277nW7VAjkPMzQBiG5s+OBxiVWgjVgZnh0I
Ted+ZiJG7O2+o5oZ0vTFazE94Mrm7Zk8Q/nzptywOJou8n5jlHwwdMd2MXsfUl29/Wr4LGaKunfV
Dz6YtrqRHljSELG13wMzmrVs3hqxursO2EzK6fo5YhxrLAyLSyk+/sanGTCFfXwwC8bparyBnMmJ
/HbzAufOJAvjRxSNl7f76JxmRmYzoMepBnaxP23wJtNIrEkDh+Q4YnX5kyKjyyMY7/SxLO9NJ8Fh
D+/6VArsTB8NW2rZiug8Xy7sODbdI6Xy8hO5TmrIWCbmlkVwGBIKsWEWTzjQd/rcHocI5n7mNH0Y
msKx0f1onMaltP0oqDySz1+SFg1KLm6CJIT/6E7Cvs1ArcyANXx4Wza5IRyXmbz82O7VDnLVG48y
niTEalqpPfP1QtqbPI1xXiVrAtRYkwZ7V+8stio/b/6+wbNv3nhZ5XqmGE4YE6nRUq4NzY81t6lw
p0rruxXcl0aNNSbSG//l5Bdjoyy3f+DrlooVGmqssbFqtF1m5o9yzboKNRZqrFPEyfJjVTpQY433
l4kiQGKdGvhRswB1nPqtZzQwjjUm5v+k+VRv/Yv1KdRYiJOgZsEp31rBuZORWGNi2cj5kul8ZbPn
ZHnedWIdRmIhToZVrpFKg3b7y849n2c16uyyCJYRus9fS+lrPX0WwRoiNy010vxVDVouP3AYl/rQ
x6pYBK/fMoK+yjgS9ab6DZvmxMmZ+DsXuOOvnJCfzFT1nia/IGHRfVnI8ZLzkQw8KbE0l587zjv+
X+4MlRpqrDGxY6QBPzOjTvdc7FTnN/mcPAiOTwzk24OolqEm+oxe/TgPrV0AmRaIZgEWCWouv9Re
38qMmm/rZEuAUGNVHMxubVaCy0w1Vq6jDiD0fRYkbn8dfT3ozLkYeXCRK8Gd3hxE14EpykLHGqgD
BSLPymZfEuxO8CSUM01AqLHGQuOIE6YiIe396DuaD6W/1Jx95HVhGIQLaf6gwUCW/7mBfVTpShv6
yuRcCW2D8TNvuwHUWGPhI/NfH6HUtVdzqLT5yrxINFbjEwo41oD66uAlKaoA/+NPqTs5y1w22vdi
Kj/XXZ+ZLPXViWEWGn9jAvaM1liDqb7LnfR7KuPYiMPMjqv0lTXq/IUZNIHUCuugLgJ9t/D5P6An
IVZ2T7dJdr6KV69+nAc+DVClqPrrMuN2Uc9PJTJGJkDqmwWLj/YhBUsDzcK8lKaVF6YssQQiDGHY
EULPnzYcfUzQHeBlJakaQEfcByL74uBlNgReSjl1RpZ8iZNPvsqGUn9kOLibFNg4mHUduXg3+L5G
DKLFnU+L7Yrl7DGAf7JzlksAEku41AqA69l97KypbAqlgXz3kp5hBE0hVUBbRpzOKycZ8QceW3+I
zqlJevsjAeP6QRkmN4St798Hjv8xhFgwyglbzwOO26uecl701tvE6r1tj9q6IGLdD5kXqjNLmtZY
kjPVLchzDITWKNDSWdf1TaLwnlZXt/6vUCde3AaOzgfM4bqpTixBQmLp+MKvN49YzmRzbC5jmhtX
pZRlszRraD7hjynDZu8DUPpe6iQ1d9crNDuQK9nfxuaIj8WQO3MOcKdyWckVcjwT6HysKS/m2/X8
DKTXqPchic/Gf4f4a490XrMoM2XEVjAfazC7jQB6vpv8JZyTdVIUMR9LcGpLY3hV2MIQidNrguIb
LN3wI6Ew5ZAxB9be5Fmd5CznV/ccmNIai9PNoZpovNy7rJxZcMfHrOJ8RMvNsKUqMWgCGjfZgaZ+
d0A+tYKKwvwM+upWX26tzayotfip8yQwjjUGgo2jXx9jv8LGICHWN7QeZCpWcOEyz3bxxOqhwvwM
VTLIVQDhTDa6hF5Tc7BPeec9/xOqdB/ra9kd47n94sR7kLLd9f2j7d/dnEwUpI9Vdi7cEBuS3pPA
90ZhfgarM8VBBmZ1xX/9oWMgPZz5qUueisQiHju1gQKbP0JiEVx01Zbx3H777mYaH92bvH2jnptB
UsHuvLqO7R1OrKH5Gfa8/ZbFkwQTvNr5lgmkyAPfeHbq9ApxMcUYmPPo6ItOZ45uC7s+WqF7+6KP
NTr4g2PMHx1jKt+0w42VKTjUWKNDvu1+GI/GglvvZZBYSKzSgesK0RROzC8TRYDEOgU8MlYHfyzf
XH4EiYU4EY/vH2cD++uRWIgTcWzBOBtYsL0yV0PjDNJR0fgfvxyjxswxxgrrrv7IlkqUHGqsURH/
7Fg1xlyS6qzM1dBIrFFh/dxYNeaPVeH6tsrsLWMca3zAOBZqrIn5ZaIIkFilY/eYXboxx5j53Ugs
xHB8ZZK0MfWA4YZRtc3Ob427jbqLfrcZNRZiCN4cO532zDFrOBNoChFDUUTcfezUavOOVaLozMie
UTB/bI01f0zvfdG8iuwtYxxrfMA4FprCifllogiQWCV3CovYNbKItRJpHomFKMShFWVp5lOHkFiI
Qmi7148bFZntHYk1CpYV0Z+bWUw7SCxEIVatHbtOEVsEnL8KiYUYwogiFpvOH7vKgvMrsbeMcazx
AeNYqLEm5peJIkBilQi5iDBWMXEseGBv5QkPxwpPji2Hf1mehpoqcM9x1Fgnx8raMjVUewiJhRjE
rdYiKhUTx7KmK094OIP05OAeTxbhYxXBvteszRUnPNRYJ8e/HS2iUhFxLDj6bxXYW8Y41vhQpjgW
/+j3w0F7DDUWIv/LLEsrcvDf9ijui1ltgs1GgW6uU7CbkVB4pJ00MAITJG+z1P2cQFZ32xEtwqxJ
krIbfayTYvfSYhJxx4tpatN3t46ur17ri9fXiUeNV6n1dnnkzBDJO5SCx6EVP7rnN654Dp5MG9l0
BkLr1T1T7C5Q+ifH7hWosU6KZSvL1lRq++jXaw700jfGfp9Ks3Qf3UDTH7BYG4kusgneKN1czmiV
Cx5ZZhm0EAqlW+ElUlxj0xQfD63daAonOVY9UbamFo0xIyv1gh6XUHemq7UwTC1AVOzqvRzAa1NW
k0I3m2PdaqXooLkByPlgcY7YwL58mVKFxJrkOFTUJoEzi2rr+dEvhy/V3o+oW/iKNrDS7VB6fSwh
pNTsoxuepJuheVg4jNs0sPPmYGbmu51IrMkNftuFxVQ7XEwly8HRp71XVWvvrmvpB8stxlY6T56w
hRBNITrJT4584Bu6c3TItXJgl+kBBDcISKzJDd9bvmKqFRPHgsVvjX6d7dfcJ+5N8meemctxxBb6
G4CnrfPAE50UIG8ag3QeBecdp8+Ph8aCZ9jYP1mycWEca5woTxzLnspUHTn22m1JoqXsVqJ0vClR
mC6JgX5wGmOOdg5Y4sOnxPw2hgCvfqKDEt9uTCiOZP45iat+5pskckGNNd5fZllaSbqX84YlP6K8
4tNNpKA5yINzlpfoHyFtoh7UK0lBfKXgjis7DXRH+KhPYF4YKHT+p2GybBOPGutkSDdcVb7Gdi+r
tJkzqLFOhlubythY26cqTXwYeT8ZuCeS5Wvsd4Ze1FgIFduOFFWtuDgWc7DSdpdDH+skkD/UUlS9
mLuoaiuerbDd5VBjnQTxR4urN7+4anfEK0x+qLHGCVxXiBprYn6ZKAIkVin4ZpFrAYvcS3zvN9EU
oimkmHO0rN52sX0B1FhnOPhUeb1tpoZHYiEA3jy/yNHcmUU2aD2ExEIAHC92Z9XDRdZbcAyJhQC4
/o4iKxYZx4Ibr0fnHZ33EoBxLNRYE/PLRBEgsUrACrnIikXGsUBeUbnEEgZmHwqTZR7iB4XGbeUe
22O2Vdb8hgIfi3pTmkc1eFSpPpb8dzvLrgMPRNAUVjzqi96xq9g4Fiy4C32sAtsoaH8qDan7i61Z
bBwL1lbW/hQjmkKa0ITDcENxGqsDZTASRkxuW+hjIUaHgiJAH6t4FD9iXHwci+eRWJWOxs8UXbV4
S/j3FTVaWGAKOc2zIjaQK/CxKhIJ9wQ06nyzUn0sbuBvpftXx2onoNFPfrWSVkPjIPRISEPRHCi+
V5hedX8FiRB9rJHwg/qiqxYdx4L6ihIhaqxxAuNYqLEmBBjHQmIVH23oKkHlF1+1q5LmN+C2ciMg
cVPxdUuwhDe9hhqrsnHZvAlpdl4XEquysXHBhDRbUbvZI7FGwPZzSugVlqCxDiGxKhu1JSThLz6O
Bc55FSRDjGONExjHQo01IcA4FhKrWJQUbyplXWGjjMSqZPxxfwmVS7GEB+qRWJWMQ9YJatjwLhKr
kjEhs7EoVh5CYlUyEqVorBLiWHBgGxKrgsE7Swm8lxDHgsVfqJz1FBjHGicwjoUaa0KAcSwkVpHY
W1K0qaT8WPLeipEi7v51AlzffqqE2iWlO3r0uT+jxqpYHJu4seJ5lbNmFWeQnoDEgglr+rKYu1Kk
iBprOPjjJe3XPbOkxhd2IbEq1hKWljf7cEm1v3e8UsSIcaxxAuNYqLEmBBjHQmIVh5dKmzRVWp73
xt2VIkaMYw1HZ6Kk3etLS9u9vrsZNVaFIv3sBDZeOfMb0HkfhgnesbJidrNHjTUMj5cYdy8tjgXz
HkdTWJm47YbS6pcWx4JFt6EprExTWCowjoUaa0KAcSwkVlHYVOLs4RL3K+Q3IbEqE/9YYv0SLaEP
nffKhLzQN7EfYOlCYlUi9n9ygj+gUnazR2INxYFSV0GXGMcCw2IkViVi0WMl3lBiHAseq5AMtxjH
GicwjoUaa0KAcSwkVhHgHyhZ5Zd6Q7oykmThfKwheDhW6nypeKkf8cmHt6LGqjjcu2DCP2LeMjSF
lYf42gn/iPs3IrEqDy88UnKvsNQbHnkBiVV5uO7CUu8oNY4FF15XEZLEONY4UWlxLAHyO4dr5KDn
I231jLkbxokKi2OphBJ0Zg2QagTtg6awEHvTpav8ku9In3lJsjgBiTUqjt1a8i2lW8JVUz53Mqdx
aVQvCYk1JNrgOg0fsnYqZ3vnBALsFZassT5xGj5k2tTWVgQCEqtEnMKeFCXHseDpN6d4p7AoILEK
cUfpIzolx7FgwcozxGHnhvYVh3VqMI41PlRuHEv/P+/NDwPGscaJSpuPxQ28DfxfiikUxmdgJ4OR
PwU8srH071B6HAs2PTK5xVCW72CetF/7A8CBtZaS7zkVS3igAmRpRL+qQPs8clo+piJ2szeOYkcr
Du8uOC0f46wEv+wkvUJ98LrCiGXKnp7PueCdM9erL6pXyE1CEzmR34H3nZ7v8LZvUouhLN9hVI0F
FUasKfQdJr0YMPKOOH3OOwIxQc47AjE+lDCkM9BT/GC5KMAk+AYf9M9xEghhDDaYS/q3DE53njz9
2g9EpB+47zwZmD2qKIylMRR7ZCiE4r6Aear8RCaTIUIhjP3hU2/aDIdaayoIwTwFfh5DvgdqK5gS
Kts8hf4ZyKkphCkXIBXwmU0JIZQQIJ08cSwOKvwbTAYhjMEGjLwj0BQikFgIJBYCgcRCILEQSCwE
AomFQGIhkFgIBBILgcRCILEQCCQWAomFQGIhEEgsxCTG/wcOnc1ZW7PIlgAAAABJRU5ErkJggg==
</FILE>
</FIGURE>
</FIGURES>
<FEEDBACK/>
<APPENDICES/>
<EXTENSIONS/>
</COCHRANE_REVIEW>
